# Supplementary material for: Inhibition of SUMOylation enhances DNA hypomethylating drug efficacy to reduce outgrowth of hematopoietic malignancies
Source: Leukemia. 2023 Feb 15;37(4):864–76. doi: 10.1038/s41375-023-01838-8 (PMC10079526; doi:10.1038/s41375-023-01838-8)
Supplement: Supplementary file 2 — Dataset Gene Ontology [file 41375_2023_1838_MOESM2_ESM.xlsx]

## Sheet: Cellular component 4h AZA
Analysis Type:	PANTHER Overrepresentation Test (Released 20220202)
Annotation Version and Release Date:	GO Ontology database DOI: 10.5281/zenodo.6399963 Released 2022-03-22
Analyzed List:	upload_1 (Homo sapiens)
Reference List:	Homo sapiens (all genes in database)
Test Type:	FISHER
Correction:	FDR
GO cellular component complete	Homo sapiens - REFLIST (20589)	upload_1 (33)	upload_1 (expected)	upload_1 (over/under)	upload_1 (fold Enrichment)	upload_1 (raw P-value)	upload_1 (FDR)
Sin3-type complex (GO:0070822)	22	2	0.04	+	56.72	0.00067	0.0402
Sin3 complex (GO:0016580)	22	2	0.04	+	56.72	0.00067	0.0391
XY body (GO:0001741)	14	2	0.02	+	89.13	0.000294	0.02
histone deacetylase complex (GO:0000118)	78	3	0.13	+	24	0.000293	0.0206
intrinsic component of membrane (GO:0031224)	5959	0	9.55	-	< 0.01	2.04e-05	0.00219
integral component of membrane (GO:0016021)	5800	0	9.3	-	< 0.01	4.09e-05	0.00348
heterochromatin (GO:0000792)	76	3	0.12	+	24.63	0.000272	0.0198
nuclear stress granule (GO:0097165)	6	2	0.01	+	> 100	6.91e-05	0.00564
interchromatin granule (GO:0035061)	4	2	0.01	+	> 100	3.71e-05	0.00329
PML body (GO:0016605)	105	4	0.17	+	23.77	2.69e-05	0.00249
site of DNA damage (GO:0090734)	98	4	0.16	+	25.47	2.07e-05	0.00211
chromosome, telomeric region (GO:0000781)	155	5	0.25	+	20.13	5.26e-06	0.000671
Smc5-Smc6 complex (GO:0030915)	9	3	0.01	+	> 100	8.13e-07	0.000119
sex chromosome (GO:0000803)	29	4	0.05	+	86.06	2.15e-07	4.88e-05
SUMO ligase complex (GO:0106068)	13	4	0.02	+	> 100	1.27e-08	3.25e-06
chromosomal region (GO:0098687)	374	7	0.6	+	11.68	1.96e-06	0.000267
condensed chromosome (GO:0000793)	276	5	0.44	+	11.3	7.87e-05	0.00618
nuclear chromosome (GO:0000228)	221	4	0.35	+	11.29	0.00044	0.029
chromosome, centromeric region (GO:0000775)	233	4	0.37	+	10.71	0.000536	0.0342
nuclear body (GO:0016604)	827	10	1.33	+	7.54	4.55e-07	8.44e-05
chromosome (GO:0005694)	1841	17	2.95	+	5.76	4.54e-10	2.31e-07
catalytic complex (GO:1902494)	1506	13	2.41	+	5.39	2.53e-07	5.17e-05
nuclear protein-containing complex (GO:0140513)	1262	10	2.02	+	4.94	1.93e-05	0.00218
chromatin (GO:0000785)	1274	10	2.04	+	4.9	2.09e-05	0.00203
nucleoplasm (GO:0005654)	4124	25	6.61	+	3.78	9.24e-12	1.89e-08
nuclear lumen (GO:0031981)	4487	25	7.19	+	3.48	6.39e-11	6.52e-08
organelle lumen (GO:0043233)	5603	25	8.98	+	2.78	9.44e-09	3.85e-06
intracellular organelle lumen (GO:0070013)	5603	25	8.98	+	2.78	9.44e-09	3.21e-06
membrane-enclosed lumen (GO:0031974)	5603	25	8.98	+	2.78	9.44e-09	2.75e-06
intracellular non-membrane-bounded organelle (GO:0043232)	5179	22	8.3	+	2.65	6.33e-07	0.000108
non-membrane-bounded organelle (GO:0043228)	5180	22	8.3	+	2.65	6.35e-07	9.97e-05
nucleus (GO:0005634)	7663	30	12.28	+	2.44	1.96e-10	1.34e-07
protein-containing complex (GO:0032991)	5702	21	9.14	+	2.3	1.81e-05	0.00217
intracellular membrane-bounded organelle (GO:0043231)	12120	30	19.43	+	1.54	0.00011	0.00833
membrane-bounded organelle (GO:0043227)	13187	30	21.14	+	1.42	0.000795	0.0451
intracellular organelle (GO:0043229)	13209	30	21.17	+	1.42	0.0008	0.0441
intracellular anatomical structure (GO:0005622)	14901	32	23.88	+	1.34	0.000599	0.0371

## Sheet: Go biological process
Analysis Type:	PANTHER Overrepresentation Test (Released 20220202)
Annotation Version and Release Date:	GO Ontology database DOI: 10.5281/zenodo.6399963 Released 2022-03-22
Analyzed List:	upload_1 (Homo sapiens)
Reference List:	Homo sapiens (all genes in database)
Test Type:	FISHER
Correction:	FDR
GO biological process complete	Homo sapiens - REFLIST (20589)	upload_1 (33)	upload_1 (expected)	upload_1 (over/under)	upload_1 (fold Enrichment)	upload_1 (raw P-value)	upload_1 (FDR)
macromolecule deacylation (GO:0098732)	76	3	0.12	+	24.63	0.000272	0.0463
protein deacylation (GO:0035601)	72	3	0.12	+	26	0.000233	0.0401
changes to DNA methylation involved in embryo development (GO:1901538)	10	2	0.02	+	> 100	0.000162	0.0289
DNA methylation involved in embryo development (GO:0043045)	10	2	0.02	+	> 100	0.000162	0.0286
protein deacetylation (GO:0006476)	61	3	0.1	+	30.68	0.000146	0.0265
negative regulation of gene expression, epigenetic (GO:0045814)	61	3	0.1	+	30.68	0.000146	0.0262
positive regulation of sister chromatid cohesion (GO:0045876)	9	2	0.01	+	> 100	0.000135	0.025
heterochromatin organization (GO:0070828)	58	3	0.09	+	32.27	0.000126	0.0238
histone deacetylation (GO:0016575)	58	3	0.09	+	32.27	0.000126	0.0235
regulation of maintenance of mitotic sister chromatid cohesion (GO:0034182)	8	2	0.01	+	> 100	0.000111	0.0217
regulation of maintenance of sister chromatid cohesion (GO:0034091)	8	2	0.01	+	> 100	0.000111	0.0214
response to gamma radiation (GO:0010332)	55	3	0.09	+	34.03	0.000108	0.0215
DNA methylation on cytosine (GO:0032776)	7	2	0.01	+	> 100	8.88e-05	0.0178
cellular senescence (GO:0090398)	50	3	0.08	+	37.43	8.28e-05	0.0175
heterochromatin assembly (GO:0031507)	48	3	0.08	+	38.99	7.38e-05	0.0161
positive regulation of maintenance of mitotic sister chromatid cohesion (GO:0034184)	5	2	0.01	+	> 100	5.19e-05	0.0127
positive regulation of maintenance of sister chromatid cohesion (GO:0034093)	5	2	0.01	+	> 100	5.19e-05	0.0125
C-5 methylation of cytosine (GO:0090116)	5	2	0.01	+	> 100	5.19e-05	0.0123
regulation of DNA biosynthetic process (GO:2000278)	123	4	0.2	+	20.29	4.89e-05	0.0122
recombinational repair (GO:0000725)	116	4	0.19	+	21.51	3.92e-05	0.0102
cellular response to bisphenol A (GO:1903926)	4	2	0.01	+	> 100	3.71e-05	0.0102
response to bisphenol A (GO:1903925)	4	2	0.01	+	> 100	3.71e-05	0.01
positive regulation of chromosome segregation (GO:0051984)	26	3	0.04	+	71.99	1.33e-05	0.00433
positive regulation of DNA biosynthetic process (GO:2000573)	74	4	0.12	+	33.72	7.13e-06	0.00266
mitotic recombination (GO:0006312)	20	3	0.03	+	93.59	6.47e-06	0.00247
telomere maintenance via recombination (GO:0000722)	14	3	0.02	+	> 100	2.5e-06	0.00135
facultative heterochromatin assembly (GO:0140718)	13	3	0.02	+	> 100	2.06e-06	0.0012
positive regulation of chromosome organization (GO:2001252)	105	5	0.17	+	29.71	8.3e-07	0.00062
regulation of telomere maintenance (GO:0032204)	100	5	0.16	+	31.2	6.59e-07	0.000516
DNA methylation-dependent heterochromatin assembly (GO:0006346)	7	3	0.01	+	> 100	4.45e-07	0.000435
telomere organization (GO:0032200)	102	6	0.16	+	36.7	1.77e-08	3.96e-05
telomere maintenance (GO:0000723)	93	6	0.15	+	40.25	1.05e-08	2.74e-05
protein sumoylation (GO:0016925)	48	7	0.08	+	90.99	2.62e-12	4.1e-08
regulation of chromosome segregation (GO:0051983)	129	4	0.21	+	19.35	5.85e-05	0.0133
double-strand break repair (GO:0006302)	201	6	0.32	+	18.62	8.41e-07	0.000599
regulation of transforming growth factor beta receptor signaling pathway (GO:0017015)	139	4	0.22	+	17.95	7.76e-05	0.0167
response to ionizing radiation (GO:0010212)	142	4	0.23	+	17.57	8.41e-05	0.0176
regulation of cellular response to transforming growth factor beta stimulus (GO:1903844)	142	4	0.23	+	17.57	8.41e-05	0.0173
regulation of chromosome organization (GO:0033044)	250	6	0.4	+	14.97	2.89e-06	0.00137
peptidyl-lysine modification (GO:0018205)	307	7	0.49	+	14.23	5.4e-07	0.000498
DNA recombination (GO:0006310)	240	5	0.38	+	13	4.11e-05	0.0106
DNA repair (GO:0006281)	490	10	0.79	+	12.73	3.6e-09	1.41e-05
positive regulation of DNA metabolic process (GO:0051054)	302	5	0.48	+	10.33	0.000119	0.0228
DNA metabolic process (GO:0006259)	794	13	1.27	+	10.22	1.27e-10	6.65e-07
regulation of DNA metabolic process (GO:0051052)	538	8	0.86	+	9.28	1.78e-06	0.00111
chromosome organization (GO:0051276)	942	14	1.51	+	9.27	6.92e-11	5.42e-07
response to radiation (GO:0009314)	439	6	0.7	+	8.53	6.59e-05	0.0148
cellular response to DNA damage stimulus (GO:0006974)	734	10	1.18	+	8.5	1.53e-07	0.000172
protein modification by small protein conjugation (GO:0032446)	768	9	1.23	+	7.31	2.5e-06	0.0014
protein modification by small protein conjugation or removal (GO:0070647)	913	9	1.46	+	6.15	1e-05	0.00349
negative regulation of transcription by RNA polymerase II (GO:0000122)	969	9	1.55	+	5.79	1.61e-05	0.00504
negative regulation of transcription, DNA-templated (GO:0045892)	1313	11	2.1	+	5.23	3.81e-06	0.0017
cellular response to stress (GO:0033554)	1554	13	2.49	+	5.22	3.63e-07	0.000379
negative regulation of nucleic acid-templated transcription (GO:1903507)	1315	11	2.11	+	5.22	3.86e-06	0.00168
negative regulation of RNA biosynthetic process (GO:1902679)	1317	11	2.11	+	5.21	3.92e-06	0.00166
response to abiotic stimulus (GO:0009628)	1106	9	1.77	+	5.08	4.53e-05	0.0115
negative regulation of nucleobase-containing compound metabolic process (GO:0045934)	1551	12	2.49	+	4.83	2.72e-06	0.00138
negative regulation of RNA metabolic process (GO:0051253)	1427	11	2.29	+	4.81	8.43e-06	0.003
nucleic acid metabolic process (GO:0090304)	2109	16	3.38	+	4.73	3.22e-08	5.61e-05
negative regulation of macromolecule biosynthetic process (GO:0010558)	1522	11	2.44	+	4.51	1.55e-05	0.00495
negative regulation of cellular biosynthetic process (GO:0031327)	1581	11	2.53	+	4.34	2.21e-05	0.00665
negative regulation of biosynthetic process (GO:0009890)	1610	11	2.58	+	4.26	2.61e-05	0.00745
nucleobase-containing compound metabolic process (GO:0006139)	2610	16	4.18	+	3.82	6.25e-07	0.000515
negative regulation of cellular metabolic process (GO:0031324)	2539	15	4.07	+	3.69	2.74e-06	0.00134
negative regulation of nitrogen compound metabolic process (GO:0051172)	2399	14	3.85	+	3.64	8.12e-06	0.00296
heterocycle metabolic process (GO:0046483)	2778	16	4.45	+	3.59	1.46e-06	0.000952
cellular aromatic compound metabolic process (GO:0006725)	2831	16	4.54	+	3.53	1.88e-06	0.00113
organic cyclic compound metabolic process (GO:1901360)	3076	16	4.93	+	3.25	5.69e-06	0.00229
regulation of nucleobase-containing compound metabolic process (GO:0019219)	4059	21	6.51	+	3.23	4.7e-08	7.37e-05
negative regulation of macromolecule metabolic process (GO:0010605)	2751	14	4.41	+	3.18	3.92e-05	0.0104
cellular nitrogen compound metabolic process (GO:0034641)	3354	17	5.38	+	3.16	3.36e-06	0.00155
negative regulation of metabolic process (GO:0009892)	2968	15	4.76	+	3.15	1.91e-05	0.00586
organelle organization (GO:0006996)	3424	17	5.49	+	3.1	4.49e-06	0.00185
cellular macromolecule metabolic process (GO:0044260)	4236	21	6.79	+	3.09	1.02e-07	0.000123
macromolecule modification (GO:0043412)	2948	14	4.73	+	2.96	8.49e-05	0.0173
regulation of transcription, DNA-templated (GO:0006355)	3455	16	5.54	+	2.89	2.58e-05	0.00763
regulation of nucleic acid-templated transcription (GO:1903506)	3456	16	5.54	+	2.89	2.59e-05	0.00752
regulation of RNA biosynthetic process (GO:2001141)	3465	16	5.55	+	2.88	2.68e-05	0.0075
regulation of macromolecule biosynthetic process (GO:0010556)	3932	18	6.3	+	2.86	6.17e-06	0.00242
regulation of biosynthetic process (GO:0009889)	4155	19	6.66	+	2.85	2.69e-06	0.0014
regulation of cellular biosynthetic process (GO:0031326)	4095	18	6.56	+	2.74	1.12e-05	0.0038
regulation of cellular metabolic process (GO:0031323)	6040	26	9.68	+	2.69	6.17e-09	1.93e-05
regulation of primary metabolic process (GO:0080090)	5847	25	9.37	+	2.67	2.42e-08	4.73e-05
regulation of RNA metabolic process (GO:0051252)	3753	16	6.02	+	2.66	7.36e-05	0.0162
regulation of nitrogen compound metabolic process (GO:0051171)	5689	24	9.12	+	2.63	9.79e-08	0.000128
macromolecule metabolic process (GO:0043170)	5847	23	9.37	+	2.45	1.07e-06	0.000727
regulation of macromolecule metabolic process (GO:0060255)	6190	24	9.92	+	2.42	5.54e-07	0.000482
regulation of metabolic process (GO:0019222)	6720	26	10.77	+	2.41	7.16e-08	0.000102
nitrogen compound metabolic process (GO:0006807)	6583	23	10.55	+	2.18	1.3e-05	0.00432
primary metabolic process (GO:0044238)	7091	23	11.37	+	2.02	5.51e-05	0.0129
cellular metabolic process (GO:0044237)	7138	23	11.44	+	2.01	5.85e-05	0.0135
organic substance metabolic process (GO:0071704)	7577	23	12.14	+	1.89	0.00018	0.0313
regulation of biological process (GO:0050789)	11735	29	18.81	+	1.54	0.000274	0.0461

## Sheet: GO molecular function 4h AZA
Analysis Type:	PANTHER Overrepresentation Test (Released 20220202)
Annotation Version and Release Date:	GO Ontology database DOI: 10.5281/zenodo.6399963 Released 2022-03-22
Analyzed List:	upload_1 (Homo sapiens)
Reference List:	Homo sapiens (all genes in database)
Test Type:	FISHER
Correction:	FDR
GO molecular function complete	Homo sapiens - REFLIST (20589)	upload_1 (33)	upload_1 (expected)	upload_1 (over/under)	upload_1 (fold Enrichment)	upload_1 (raw P-value)	upload_1 (FDR)
hydrolase activity, acting on carbon-nitrogen (but not peptide) bonds, in linear amides (GO:0016811)	71	3	0.11	+	26.36	0.000224	0.0458
damaged DNA binding (GO:0003684)	70	3	0.11	+	26.74	0.000215	0.0459
SUMO ligase activity (GO:0061665)	11	2	0.02	+	> 100	0.000192	0.0427
DNA-methyltransferase activity (GO:0009008)	6	2	0.01	+	> 100	6.91e-05	0.0199
small protein activating enzyme binding (GO:0044388)	5	2	0.01	+	> 100	5.19e-05	0.0182
histone deacetylase binding (GO:0042826)	122	4	0.2	+	20.46	4.74e-05	0.0194
deacetylase activity (GO:0019213)	38	3	0.06	+	49.26	3.82e-05	0.0208
DNA (cytosine-5-)-methyltransferase activity (GO:0003886)	3	2	0	+	> 100	2.48e-05	0.0152
SUMO transferase activity (GO:0019789)	24	3	0.04	+	77.99	1.06e-05	0.00746
protein lysine deacetylase activity (GO:0033558)	22	3	0.04	+	85.08	8.38e-06	0.00686
histone deacetylase activity (GO:0004407)	21	3	0.03	+	89.13	7.39e-06	0.00906
DNA polymerase binding (GO:0070182)	20	3	0.03	+	93.59	6.47e-06	0.0106
catalytic activity, acting on DNA (GO:0140097)	237	5	0.38	+	13.16	3.87e-05	0.019
ubiquitin protein ligase binding (GO:0031625)	300	5	0.48	+	10.4	0.000116	0.0299
ubiquitin-like protein ligase binding (GO:0044389)	319	5	0.51	+	9.78	0.000153	0.0377
chromatin binding (GO:0003682)	594	8	0.95	+	8.4	3.67e-06	0.009
DNA-binding transcription factor binding (GO:0140297)	482	6	0.77	+	7.77	0.00011	0.0299
transcription factor binding (GO:0008134)	609	7	0.98	+	7.17	4.45e-05	0.0199
enzyme binding (GO:0019899)	2077	15	3.33	+	4.51	2.07e-07	0.00102
DNA binding (GO:0003677)	2499	13	4.01	+	3.25	6.76e-05	0.0207
nucleic acid binding (GO:0003676)	3999	18	6.41	+	2.81	7.9e-06	0.00775
heterocyclic compound binding (GO:1901363)	5974	21	9.58	+	2.19	5.09e-05	0.0192
organic cyclic compound binding (GO:0097159)	6046	21	9.69	+	2.17	5.76e-05	0.0188
protein binding (GO:0005515)	14421	32	23.11	+	1.38	0.000183	0.0427

## Sheet: GO molecular function 20h AZA
Analysis Type:	PANTHER Overrepresentation Test (Released 20220202)
Annotation Version and Release Date:	GO Ontology database DOI: 10.5281/zenodo.6399963 Released 2022-03-22
Analyzed List:	upload_1 (Homo sapiens)
Reference List:	Homo sapiens (all genes in database)
Test Type:	FISHER
Correction:	FDR
GO molecular function complete	Homo sapiens - REFLIST (20589)	upload_1 (16)	upload_1 (expected)	upload_1 (over/under)	upload_1 (fold Enrichment)	upload_1 (raw P-value)	upload_1 (FDR)
DNA (cytosine-5-)-methyltransferase activity (GO:0003886)	3	2	0	+	> 100	5.65e-06	0.0277
DNA-methyltransferase activity (GO:0009008)	6	2	0	+	> 100	1.58e-05	0.0387
