# Supplementary material for: Inhibition of SUMOylation enhances DNA hypomethylating drug efficacy to reduce outgrowth of hematopoietic malignancies
Source: Leukemia. 2023 Feb 15;37(4):864–76. doi: 10.1038/s41375-023-01838-8 (PMC10079526; doi:10.1038/s41375-023-01838-8)
Supplement: Supplementary file 3 — Data set mass spectrometry [file 41375_2023_1838_MOESM3_ESM.xlsx]

## Sheet: MS source data Figure 2
Protein IDs	Majority protein IDs	Protein names	Gene names	Student's T-test Significant 1222 5aza2 4h_1222 DMSO	-Log Student's T-test p-value 1222 5aza2 4h_1222 DMSO	Student's T-test q-value 1222 5aza2 4h_1222 DMSO	Student's T-test Difference 1222 5aza2 4h_1222 DMSO	Student's T-test Significant 1222 5aza2 20h_1222 DMSO	-Log Student's T-test p-value 1222 5aza2 20h_1222 DMSO	Student's T-test q-value 1222 5aza2 20h_1222 DMSO	Student's T-test Difference 1222 5aza2 20h_1222 DMSO	Column1	Column2	1222 DMSO 1	1222 DMSO 2	1222 DMSO 3	1222 DMSO 4	1222 5aza2 4h 1	1222 5aza2 4h 2	1222 5aza2 4h 3	1222 5aza2 4h 4	1222 5aza2 20h 1	1222 5aza2 20h 2	1222 5aza2 20h 3	1222 5aza2 20h 4	Column3	Student's T-test significant	Student's T-test significant_	Peptides	Razor + unique peptides	Unique peptides	Sequence coverage [%]	Unique + razor sequence coverage [%]	Unique sequence coverage [%]	Mol. weight [kDa]	Q-value	Score	Intensity	MS/MS count	id
P26358-2;K7ER10	P26358-2	DNA (cytosine-5)-methyltransferase 1	DNMT1	+	6.58275	0	12.1667	+	6.13499	0	8.20434			23.3637	22.9793	23.3721	22.8972	34.1106	35.3653	35.2938	35.4962	31.7927	30.7636	32.2006	31.6859		1222 5aza2 4h_1222 DMSO	1222 5aza2 20h_1222 DMSO	180	180	0	67.3	67.3	0	184.82	0	323.31	85945000000	1472	1444
Q8WVX9;E9PNW8;E9PPB8		Fatty acyl-CoA reductase 1	FAR1					+	7.49713	0	5.91809			23.439	23.7402	23.3414	23.0939					29.0409	29.4477	29.4601	29.3381			1222 5aza2 20h_1222 DMSO	27	27	27	38.4	38.4	38.4	59.356	0	189.47	6167900000	338	2466
P26358;P26358-3;K7ENW7;K7EJL0;K7EMU8;K7EIZ6	P26358	DNA (cytosine-5)-methyltransferase 1	DNMT1	+	4.25585	0	7.14369	+	5.65708	0	3.59095			23.2723	23.6875	23.1949	22.5671	28.8893	30.2733	30.6844	30.5125	27.0831	27.2628	26.9721	26.7046		1222 5aza2 4h_1222 DMSO	1222 5aza2 20h_1222 DMSO	179	4	0	67.8	1.2	0	183.16	0	56.085	2796500000	57	1443
Q9BXW9;Q9BXW9-1;Q9BXW9-3;Q9BXW9-4;H7BZJ7;F8WE37	Q9BXW9	Fanconi anemia group D2 protein	FANCD2	+	3.19666	0	3.34619	+	6.09737	0	3.18684			24.2578	23.5293	23.1201	23.1467	27.2502	26.9772	26.761	26.646	26.4557	26.6796	26.6968	26.7734		1222 5aza2 4h_1222 DMSO	1222 5aza2 20h_1222 DMSO	11	11	11	7.5	7.5	7.5	164.13	0	154.88	1207500000	52	2744
B7ZKQ9;Q8WTV0-4;Q8WTV0-2;F5H4X0;Q8WTV0-5;Q8WTV0;Q8WTV0-3;F5H5E8		Scavenger receptor class B member 1	SCARB1					+	4.8739	0	3.13579			24.3796	23.7273	23.9569	23.3879					26.6808	27.2342	27.162	26.9178			1222 5aza2 20h_1222 DMSO	8	8	8	16.2	16.2	16.2	53.847	0	24.897	1152900000	93	440
Q86SF2;H0YAH3;H0YAK0;E9PBY3		N-acetylgalactosaminyltransferase 7;Polypeptide N-acetylgalactosaminyltransferase	GALNT7					+	2.75448	0	2.93177			24.8369	22.4443	23.3195	22.8201					25.8186	26.3711	26.4402	26.5179			1222 5aza2 20h_1222 DMSO	13	13	13	24	24	24	75.388	0	232.89	816920000	87	2243
P02545-2;Q3BDU5;Q5TCI8		Prelamin-A/C;Lamin-A/C	LMNA					+	1.98667	0.00229787	2.81838			24.2228	22.953	22.3076	22.2349					24.0063	26.8571	26.1794	25.949			1222 5aza2 20h_1222 DMSO	146	1	1	96	4.7	4.7	65.134	0	80.46	258190000	12	1245
Q92908;Q92908-2		Transcription factor GATA-6	GATA6					+	2.33843	0.00144444	2.1327			23.6258	24.4542	24.3832	23.3806					24.9346	26.8028	26.3733	26.2639			1222 5aza2 20h_1222 DMSO	6	6	6	15.5	15.5	15.5	60.032	0	40.656	239810000	15	2517
O96028;O96028-5;O96028-3;O96028-6;D6R9V2;O96028-4;O96028-2;O96028-7;H0Y9L4;D6RIS1;H0Y9U6	O96028	Histone-lysine N-methyltransferase NSD2	WHSC1	+	3.60511	0	4.78164	+	2.23923	0.00263415	2.02307			23.8934	22.9448	23.2311	22.9162	26.7887	28.1509	28.7488	28.4501	26.1818	24.3283	25.1338	25.4078		1222 5aza2 4h_1222 DMSO	1222 5aza2 20h_1222 DMSO	32	32	31	25.9	25.9	25	152.26	0	138.15	906500000	104	1235
Q9BWT1-5;Q9BWT1;Q9BWT1-6;Q9BWT1-2;Q9BWT1-3;Q9BWT1-4		Cell division cycle-associated protein 7	CDCA7		0.770209	0.186587	1.02269	+	2.374	0.00140541	1.95079			24.3505	23.1359	22.9545	23.6587	23.0701	25.544	25.5648	24.6944	24.8665	25.3648	25.9538	25.0347			1222 5aza2 20h_1222 DMSO	8	7	7	30.1	27.4	27.4	37.785	0	15.346	226430000	26	2737
Q96KR1;H0Y8W1	Q96KR1	Zinc finger RNA-binding protein	ZFR	+	1.76593	0.00695238	1.52695	+	2.21234	0.00245455	1.89116			23.8334	22.7817	21.995	22.6978	24.211	24.4969	24.4173	24.8404	24.9252	25.1963	24.5274	23.6734		1222 5aza2 4h_1222 DMSO	1222 5aza2 20h_1222 DMSO	10	10	10	15.9	15.9	15.9	117.01	0	105.64	280940000	28	2617
P48060;B4E3S5;F6VVE8;P48060-2		Glioma pathogenesis-related protein 1	GLIPR1					+	3.04303	0	1.87507			23.2671	23.562	23.1701	22.3343					25.0014	24.5223	25.0079	25.3022			1222 5aza2 20h_1222 DMSO	6	6	6	42.1	42.1	42.1	30.366	0	75.488	256420000	28	1557
Q96RT1-7;Q96RT1-6;Q96RT1-4;Q96RT1-5;Q96RT1-3;Q96RT1-9;Q96RT1-2;Q96RT1;Q96RT1-8;B4DIP2;H0YA04		Protein LAP2	ERBB2IP					+	3.34149	0	1.86155			23.1424	23.074	22.586	22.986					24.2005	25.3634	24.8931	24.7777			1222 5aza2 20h_1222 DMSO	7	7	6	9.3	9.3	8.5	146.08	0	26.479	125350000	21	2652
Q9H7L9	Q9H7L9	Sin3 histone deacetylase corepressor complex component SDS3	SUDS3	+	4.72528	0	2.36497	+	1.40647	0.012169	1.72729			23.3628	23.1344	23.3709	23.4082	25.5522	25.5896	25.5772	26.1175	25.1104	25.7938	25.9524	23.2283		1222 5aza2 4h_1222 DMSO	1222 5aza2 20h_1222 DMSO	5	5	5	14.6	14.6	14.6	38.136	0	61.63	455470000	31	2816
Q9Y6K1;F8WE91;A0A0C4DG02;Q9Y6K1-2;Q9Y6K1-3	Q9Y6K1	DNA (cytosine-5)-methyltransferase 3A	DNMT3A	+	4.13123	0	4.59107	+	1.87802	0.00377778	1.61151			25.3753	25.0934	23.8911	25.6192	28.7926	29.5304	30.0304	29.9898	26.6428	26.861	27.0569	25.8642		1222 5aza2 4h_1222 DMSO	1222 5aza2 20h_1222 DMSO	30	30	29	31.2	31.2	30.4	101.86	0	323.31	2317200000	190	3196
P31431-2;P31431		Syndecan-4	SDC4					+	3.30409	0	1.60666			23.5094	23.4265	23.2732	23.6965					24.4823	25.2751	25.0686	25.5063			1222 5aza2 20h_1222 DMSO	3	3	3	14.4	14.4	14.4	16.545	0	72.236	298710000	28	1480
D6RDV0;D6RA37;D6RIY7;Q13454-2;Q13454;A0A0A0MTC2		Tumor suppressor candidate 3	TUSC3					+	2.23296	0.00234783	1.51422			23.3806	23.2438	22.4056	23.7722					25.314	24.6131	24.2509	24.6811			1222 5aza2 20h_1222 DMSO	5	5	5	19.2	19.2	19.2	31.869	0	243.97	453780000	26	554
Q9BYX2-4;Q9BYX2-2;Q9BYX2;Q9BYX2-3;Q9BYX2-6;Q9BYX2-5	Q9BYX2-4	TBC1 domain family member 2A	TBC1D2	+	2.65181	0.000872727	1.68881	+	1.78796	0.00547368	1.4152			24.1135	23.0131	23.2007	22.644	24.8945	25.2636	25.647	25.0176	24.9074	24.3995	23.9032	24.3255		1222 5aza2 4h_1222 DMSO	1222 5aza2 20h_1222 DMSO	12	12	12	20.3	20.3	20.3	81.688	0	33.671	298400000	37	2749
O75367-2;O75367-3;O75367;B4DJC3;D6RCF2;Q9P0M6;Q5SQT3		Core histone macro-H2A.1;Histone H2A	H2AFY					+	1.83879	0.0062	1.0797			23.8002	23.3405	24.2941	22.99					24.7789	24.9427	24.7489	24.2731			1222 5aza2 20h_1222 DMSO	9	9	9	39.6	39.6	39.6	39.183	0	176.02	322710000	37	1151
Q8IY18	Q8IY18	Structural maintece of chromosomes protein 5	SMC5	+	5.23554	0	2.44587	+	2.00956	0.0102029	0.62793			26.9164	26.6337	26.3501	26.8119	29.0261	28.8681	29.3384	29.2629	27.5404	27.3591	27.3316	26.9927		1222 5aza2 4h_1222 DMSO	1222 5aza2 20h_1222 DMSO	48	48	48	46.8	46.8	46.8	128.81	0	179.45	2115100000	213	2302
Q8WYQ5-3;Q8WYQ5;Q8WYQ5-2;C9JSD5	Q8WYQ5-3	Microprocessor complex subunit DGCR8	DGCR8	+	2.92396	0.0198737	0.388429	+	2.24158	0.0326316	-0.405529			26.7546	26.6309	26.8306	26.7466	27.0072	27.2625	27.0965	27.1503	26.4019	26.4293	26.0735	26.4359		1222 5aza2 4h_1222 DMSO	1222 5aza2 20h_1222 DMSO	20	20	20	33.4	33.4	33.4	82.75	0	79.138	1225200000	114	2477
Q9P1Z0		Zinc finger and BTB domain-containing protein 4	ZBTB4		0.0926199	0.90295	-0.0336986	+	3.39942	0.00304	-0.533858			29.6105	29.4526	29.4849	29.5482	29.1248	29.6417	29.5054	29.6896	29.0956	28.9758	29.0827	28.8067			1222 5aza2 20h_1222 DMSO	34	33	33	33.2	33.2	33.2	105.11	0	323.31	6529300000	311	2980
Q14151;Q14151-2;K7EQU4;K7ERX3;A0A075B6E5;A0A0U1RQP7;A0A0U1RRM6;Q8N8S7-3;Q8N8S7-2;Q8N8S7		Scaffold attachment factor B2	SAFB2		0.954311	0.2136	-0.390141	+	1.55301	0.0493171	-0.592818			34.2511	34.4554	34.7991	34.4352	33.7382	33.9736	34.0991	34.5694	34.4052	33.7377	33.7123	33.7144			1222 5aza2 20h_1222 DMSO	149	149	113	78.7	78.7	63.8	107.47	0	323.31	194560000000	2793	1881
Q15906-2;Q15906;A0A1W2PPT2		Vacuolar protein sorting-associated protein 72 homolog	VPS72		0.273623	0.63969	-0.214442	+	1.60148	0.0350617	-0.628753			26.2572	26.0479	26.6966	26.803	25.428	26.4771	26.5499	26.4919	25.6344	26.1011	25.9137	25.6406			1222 5aza2 20h_1222 DMSO	7	7	7	30.9	30.9	30.9	41.847	0	42.763	707830000	69	1969
A0A087WWS1;Q96FV9;R4GMN4;Q96FV9-2;J3KRD7;J3QQZ3;J3KT14;A0A087WY84;R4GN58		THO complex subunit 1	THOC1		0.0514497	0.934812	0.0230246	+	1.95447	0.0103529	-0.667998			28.2713	27.6883	27.8792	28.2249	27.9807	27.9059	28.0303	28.239	27.6589	27.0879	27.3862	27.2587			1222 5aza2 20h_1222 DMSO	22	22	22	41.7	41.7	41.7	75.651	0	323.31	2434900000	150	43
Q07666;Q07666-2;Q07666-3;Q5VWX1		KH domain-containing, RNA-binding, signal transduction-associated protein 1	KHDRBS1		0.197557	0.746859	-0.122623	+	1.53828	0.0348	-0.692523			27.9696	27.1072	27.943	27.3479	27.188	27.5642	27.3976	27.7273	27.108	26.5966	26.9995	26.8934			1222 5aza2 20h_1222 DMSO	13	13	13	34.8	34.8	34.8	48.227	0	47.415	2209800000	103	1781
Q9Y3B9		RRP15-like protein	RRP15		0.689954	0.342267	-0.351106	+	1.53642	0.0318987	-0.722803			25.9138	25.3084	26.2216	25.4067	25.1466	25.4244	25.202	25.673	24.9693	25.351	24.7076	24.9313			1222 5aza2 20h_1222 DMSO	11	11	11	31.9	31.9	31.9	31.484	0	27.148	510300000	55	3150
Q15424;Q15424-2;Q15424-4;Q15424-3;K7EII0;K7ES42		Scaffold attachment factor B1	SAFB		0.391024	0.624852	-0.136962	+	2.10233	0.00780952	-0.725313			32.5251	32.4578	32.6899	32.2685	32.0956	32.3817	32.2321	32.6842	32.2427	31.6796	31.5304	31.5875			1222 5aza2 20h_1222 DMSO	102	66	66	61.1	42.1	42.1	102.64	0	323.31	52401000000	1056	1948
P21675-10;P21675-11;P21675-8;P21675-6;P21675-7;P21675-3;P21675-5;P21675-9;P21675;P21675-2;P21675-12;P21675-4;H0Y9L7;H0Y8N6		Transcription initiation factor TFIID subunit 1	TAF1		0.666023	0.258584	-0.742107	+	2.11071	0.00714754	-0.736866			25.7743	25.5249	25.6321	25.1321	23.2418	25.4963	25.2974	25.0595	25.1241	24.6835	24.7877	24.5206			1222 5aza2 20h_1222 DMSO	11	11	5	9	9	4.4	174.43	0	20.959	382560000	37	1418
Q15459;Q15459-2;H7C1L2		Splicing factor 3A subunit 1	SF3A1		0.475839	0.509593	-0.22191	+	1.93039	0.00537931	-1.02958			26.0432	25.3548	25.9574	25.7887	25.1948	25.6822	25.4987	25.8808	25.4829	24.5912	24.5094	24.4423			1222 5aza2 20h_1222 DMSO	14	14	14	19.8	19.8	19.8	88.885	0	42.865	623070000	40	1951
Q5BKZ1;A0A0A0MRN4;Q5BKZ1-3;Q5BKZ1-2;E2QRN4		DBIRD complex subunit ZNF326	ZNF326		0.884654	0.233544	0.399069	+	1.36658	0.0322078	-1.03956			28.9028	28.1299	28.3421	28.6807	28.4901	28.9333	29.1723	29.0562	28.4719	27.4392	27.2807	26.7054			1222 5aza2 20h_1222 DMSO	23	23	23	41.4	41.4	41.4	65.653	0	323.31	3996200000	172	2034
Q96HW7;Q96HW7-2;Q96HW7-3;F8WAA7;E9PIM3;Q96HW7-4	Q96HW7	Integrator complex subunit 4	INTS4	+	1.42982	0.0246465	-1.1572	+	1.35439	0.0317949	-1.0751			25.6381	23.6537	24.4644	24.4361	23.5874	23.1997	23.0914	23.6852	23.6488	23.618	23.459	23.1661		1222 5aza2 4h_1222 DMSO	1222 5aza2 20h_1222 DMSO	13	13	13	15.4	15.4	15.4	108.17	0	97.051	424950000	33	2593
Q96RE7;K7ENW4	Q96RE7	Nucleus accumbens-associated protein 1	NACC1	+	2.04267	0.00365432	-1.41048	+	1.48998	0.0151781	-1.10008			28.195	28.0193	27.7526	26.7255	26.6539	26.2259	25.8139	26.3568	27.1701	26.0988	26.5624	26.4608		1222 5aza2 4h_1222 DMSO	1222 5aza2 20h_1222 DMSO	18	18	17	33.8	33.8	33.8	57.258	0	221.08	1915000000	124	2649
E9PL33;E9PM05;E9PS58;E9PK61;O14681;E9PLB8;O14681-3;E9PQN7;A0A087WV44	E9PL33	Etoposide-induced protein 2.4 homolog	EI24	+	3.41229	0	-2.09538	+	1.54845	0.0115429	-1.14218			24.0005	24.9304	24.3558	25.2491	22.7582	22.6048	22.4246	22.3666	24.1896	22.9644	23.6988	23.1142		1222 5aza2 4h_1222 DMSO	1222 5aza2 20h_1222 DMSO	3	3	3	24	24	24	14.562	0	3.919	156050000	28	658
Q9NYP9		Protein Mis18-alpha	MIS18A		0.750775	0.192886	-0.93406	+	1.41878	0.0221622	-1.16092			22.8042	24.1645	24.0613	24.0716	21.6076	24.0023	22.4588	23.2966	23.1111	22.1451	23.137	22.0648			1222 5aza2 20h_1222 DMSO	4	4	4	25.8	25.8	25.8	25.863	0	31.978	92390000	17	2957
B9ZVT1;Q8IXT5	B9ZVT1	RNA-binding protein 12B	RBM12B	+	4.60103	0	-2.15597	+	1.8185	0.00630508	-1.16544			24.7183	24.7327	24.7139	25.0264	22.3668	22.7517	23.0747	22.3742	24.3333	23.6785	22.7113	23.8063		1222 5aza2 4h_1222 DMSO	1222 5aza2 20h_1222 DMSO	9	9	9	14.9	14.9	14.9	102.7	0	6.4445	261030000	27	455
Q9BRD0-2;Q9BRD0		BUD13 homolog	BUD13		0.65355	0.252455	-0.857988	+	2.62295	0.0013	-1.19873			23.943	24.0438	24.6641	24.184	22.9292	21.8267	24.148	24.499	23.0901	23.2954	22.4946	23.1598			1222 5aza2 20h_1222 DMSO	3	3	3	10.3	10.3	10.3	55.567	0	7.6735	113770000	11	2696
A0A0A0MRP6;B7ZLQ5;P28370-2;P28370		Probable global transcription activator SNF2L1	SMARCA1		1.06938	0.0894687	-0.896154	+	1.39986	0.0229867	-1.20243			25.5348	24.8552	24.9013	24.7372	23.0862	24.1422	25.0225	24.193	24.573	23.3051	24.4687	22.872			1222 5aza2 20h_1222 DMSO	25	10	10	22	11.7	11.7	122.86	0	26.363	386470000	25	102
Q96BF6		Nucleus accumbens-associated protein 2	NACC2		0.0893401	0.865842	-0.112545	+	1.89405	0.00557143	-1.21093			25.1826	24.4067	24.5287	23.5309	23.495	24.4492	24.2748	24.9796	23.3068	23.1883	23.2845	23.0255			1222 5aza2 20h_1222 DMSO	4	3	3	9	9	9	62.836	0	25.668	216860000	23	2553
Q9HAF1-2;Q9HAF1;Q9HAF1-4;Q9HAF1-3		Chromatin modification-related protein MEAF6	MEAF6		0.1959	0.725903	-0.178648	+	1.4598	0.0137778	-1.26219			26.0103	24.4195	25.032	25.1253	25.3155	24.9581	25.0058	24.5931	23.6559	23.0851	24.2016	24.5957			1222 5aza2 20h_1222 DMSO	6	6	6	16.8	16.8	16.8	21.624	0	7.4204	390700000	21	2838
P24278;G3V351	P24278	Zinc finger and BTB domain-containing protein 25	ZBTB25	+	2.3597	0.00175	-1.65549	+	1.53246	0.01	-1.46499			25.4205	25.366	24.4767	23.9714	23.1506	23.4879	22.9442	23.03	24.3261	23.5127	22.6506	22.8854		1222 5aza2 4h_1222 DMSO	1222 5aza2 20h_1222 DMSO	9	9	9	24.6	24.6	24.6	48.99	0	13.738	336330000	26	1437
Q71F23;Q71F23-2;Q71F23-3;Q09GN1;D6R9S4	Q71F23	Centromere protein U	CENPU;MLF1IP	+	5.46963	0	-2.18299	+	2.46394	0.00133333	-1.53009			24.9259	25.5075	25.3374	25.4442	23.0445	23.1461	23.1798	23.1126	24.0909	24.388	23.0148	23.6009		1222 5aza2 4h_1222 DMSO	1222 5aza2 20h_1222 DMSO	10	10	10	35.2	35.2	35.2	47.521	0	217.72	378090000	41	2199
Q8WVC0;Q8WVC0-2		RNA polymerase-associated protein LEO1	LEO1		0.0856561	0.867195	-0.144336	+	1.50986	0.0105075	-1.54763			25.1873	24.5168	25.2601	24.762	23.1501	24.8049	25.3644	25.8295	24.5957	23.2774	22.0614	23.6012			1222 5aza2 20h_1222 DMSO	6	6	6	10.7	10.7	10.7	75.403	0	14.249	315780000	30	2461
P38159;P38159-2;H3BUY5;H0Y6E7;H3BT71;Q96E39;H3BR27;A0A1B0GUK8;P38159-3		RNA-binding motif protein, X chromosome;RNA-binding motif protein, X chromosome, N-terminally processed	RBMX		0.790301	0.180865	-0.977996	+	2.6472	0.00148571	-1.59706			24.2805	24.4125	24.634	24.9439	24.3485	24.8499	22.4017	22.7588	23.7863	22.6425	22.8669	22.587			1222 5aza2 20h_1222 DMSO	5	5	5	19.7	19.7	19.7	42.331	0	4.8841	152550000	18	1508
E9PQ01;E9PQF9			PCF11		0.425709	0.499231	0.300187	+	1.62844	0.00703226	-1.6659			26.2668	25.2104	25.151	25.0641	26.0472	25.3876	25.702	25.7562	25.1032	23.7392	23.1562	23.0301			1222 5aza2 20h_1222 DMSO	51	5	5	51	4.6	4.6	112.21	0	29.211	524630000	30	677
Q96E22	Q96E22	Dehydrodolichyl diphosphate syntase complex subunit NUS1	NUS1	+	3.66772	0	-1.79565	+	1.54111	0.0094375	-1.7375			24.7728	25.1433	24.5802	25.0935	22.9238	22.7426	23.5902	23.1505	23.5247	23.9309	23.7835	21.4007		1222 5aza2 4h_1222 DMSO	1222 5aza2 20h_1222 DMSO	4	4	4	16	16	16	33.224	0	25.689	312230000	33	2572
O15525;I3L2F8		Transcription factor MafG	MAFG		0.180283	0.728569	-0.250025	+	1.87467	0.00292308	-1.85644			26.5876	24.5001	25.1331	24.657	25.7363	24.7413	24.6167	24.7835	23.7967	23.2162	22.7319	23.7073			1222 5aza2 20h_1222 DMSO	7	7	5	38.9	38.9	27.8	17.849	0	37.043	530540000	24	1060
Q16649	Q16649	Nuclear factor interleukin-3-regulated protein	NFIL3	+	2.16436	0.00331429	-1.72646	+	1.78122	0.00458182	-1.87889			26.1615	24.5669	24.5652	24.8785	22.815	23.1903	23.6143	23.6466	22.1618	23.9734	22.7632	23.7582		1222 5aza2 4h_1222 DMSO	1222 5aza2 20h_1222 DMSO	11	11	11	37.7	37.7	37.7	51.471	0	173.22	483140000	36	1981
O95239;O95239-2;Q2VIQ3;Q5JRK0;H0Y718;Q6ZMV9-3;Q6ZMV9		Chromosome-associated kinesin KIF4A	KIF4A		0.479134	0.418524	-0.542793	+	1.95053	0.00310204	-2.04469			26.973	25.4304	26.1216	25.7035	24.7375	26.0668	26.2892	24.9638	25.3337	23.7102	23.2493	23.7565			1222 5aza2 20h_1222 DMSO	24	24	23	25.1	25.1	25.1	139.88	0	323.31	912730000	100	1202
Q96RL1;Q96RL1-3;Q96RL1-2;D6RC40;D6RCQ3;Q96RL1-5;D6RDZ5;Q96RL1-4;D6R9M3		BRCA1-A complex subunit RAP80	UIMC1		0.885716	0.205852	0.47789	+	2.1993	0.00251163	-2.06917			25.7975	25.4525	24.9162	25.5759	26.2102	25.4784	25.6793	26.2858	23.1343	22.9082	24.7425	22.6805			1222 5aza2 20h_1222 DMSO	14	14	14	22.4	22.4	22.4	79.727	0	101.57	764210000	52	2650
X6RGJ2;Q5SSJ5;Q5SSJ5-2;Q5SSJ5-3;B0QZK4;Q5SWC8;B0QZK9;B0QZK8;Q5SSJ5-5		Heterochromatin protein 1-binding protein 3	HP1BP3		1.03795	0.108848	0.80658	+	2.02942	0.00225	-2.19021			26.3459	24.7163	25.0669	25.0132	26.4341	26.2632	26.0494	25.6218	23.8803	22.0412	22.6268	23.833			1222 5aza2 20h_1222 DMSO	12	12	12	41.3	41.3	41.3	36.514	0	130.33	573800000	45	2061
P41229-2;P41229-5;P41229;P41229-3;P41229-4;Q9BY66-2;Q9BY66;Q9BY66-3;E9PFH2;C9JGA3;H7BZF9;F8WF56		Lysine-specific demethylase 5C	KDM5C		0.0146225	0.976437	-0.025835	+	2.10892	0.0024	-2.29619			27.2399	25.6515	24.8677	25.2583	26.002	24.9802	26.3407	25.5912	23.4785	23.2081	22.9511	24.195			1222 5aza2 20h_1222 DMSO	27	23	23	20.2	18	18	175.38	0	91.136	940250000	64	1521
Q9P2I0;H0YJF4	Q9P2I0	Cleavage and polyadenylation specificity factor subunit 2	CPSF2	+	2.42042	0.000842105	-2.58256	+	2.29462	0.00136842	-2.31323			24.1511	26.1827	26.3397	26.0709	22.5754	23.2377	22.93	23.6711	23.4429	23.7545	23.2829	23.0112		1222 5aza2 4h_1222 DMSO	1222 5aza2 20h_1222 DMSO	11	11	11	20.2	20.2	20.2	88.486	0	40.476	309990000	48	2992
Q9ULD4;Q9ULD4-3;Q9ULD4-2;E9PI60;E9PSF3;H0Y7B4;F6XDC4;A8WI61;H0Y7I6;E9PJ12;A8WI62	Q9ULD4	Bromodomain and PHD finger-containing protein 3	BRPF3	+	2.05686	0.00317808	-2.10252	+	1.80293	0.00286792	-2.34524			26.84	25.011	25.2432	25.1847	22.8117	24.049	24.0897	22.9184	24.8752	22.5346	22.9647	22.5235		1222 5aza2 4h_1222 DMSO	1222 5aza2 20h_1222 DMSO	19	17	17	20.7	19	19	135.74	0	82.496	681210000	49	3073
Q9Y2L8;F8WBD4		Zinc finger protein with KRAB and SCAN domains 5	ZKSCAN5		0.436049	0.483946	-0.365141	+	3.10522	0	-2.35396			26.6672	25.123	25.4879	25.2064	25.562	25.2656	25.1226	25.0738	23.4046	23.5381	23.0744	23.0516			1222 5aza2 20h_1222 DMSO	15	15	15	21.6	21.6	21.6	96.902	0	79.139	515440000	44	3134
Q9Y230;Q9Y230-2;M0R0Y3;X6R2L4;M0QXI6;M0R0Z0;M0QXZ7;A0A1W2PS48		RuvB-like 2	RUVBL2		0.0886778	0.888781	-0.0520334	+	3.32997	0	-2.46757			25.6056	25.208	25.7333	26.0231	25.2128	25.7507	25.628	25.7705	23.6287	23.1088	22.3035	23.6587			1222 5aza2 20h_1222 DMSO	18	18	18	42.8	42.8	42.8	51.156	0	58.36	532840000	60	3120
Q92610;H0YM74		Zinc finger protein 592	ZNF592		0.410155	0.551424	-0.219817	+	3.2723	0	-2.47473			26.5607	25.9195	25.7905	25.4499	25.709	25.6821	25.833	25.6172	22.8636	23.6065	23.1678	24.184			1222 5aza2 20h_1222 DMSO	26	24	24	28.7	27.6	27.6	137.53	0	187.28	957800000	105	2496
Q9NR30;Q9NR30-2	Q9NR30	Nucleolar RNA helicase 2	DDX21	+	2.76858	0	-2.5533	+	2.57254	0.00157576	-2.47491			26.9745	25.6911	25.9344	26.1115	23.6453	23.2252	24.6917	22.9361	23.7651	24.31	22.4984	24.2384		1222 5aza2 4h_1222 DMSO	1222 5aza2 20h_1222 DMSO	22	22	21	33.5	33.5	31.9	87.343	0	79.258	1059600000	100	2884
H3BSZ2;A0A087WWZ6;Q9NQV5-2;Q9NQV5;E9PJ09	H3BSZ2	PR domain-containing protein 11	PRDM11	+	1.88278	0.00379487	-2.33464	+	1.83572	0.00298039	-2.50825			27.0213	25.4335	26.0467	24.4756	24.013	23.7044	23.7055	22.2156	21.7854	24.1447	23.3526	23.6614		1222 5aza2 4h_1222 DMSO	1222 5aza2 20h_1222 DMSO	13	13	13	32.9	32.9	32.9	53.086	0	68.088	844560000	45	847
B4DWF2;Q9UKS7;A0A0A0MT14;Q9UKS7-7;Q9UKS7-2;A0A0A0MSL2;Q9UKS7-4;Q9UKS7-8;Q9UKS7-6;Q9UKS7-3		Zinc finger protein Helios	ZNFN1A2;IKZF2		0.0075145	0.983215	-0.0161428	+	1.43372	0.0101538	-2.52284			27.8457	25.4275	25.5975	24.7476	26.6594	25.6504	25.6675	25.5764	24.437	23.361	24.207	21.5218			1222 5aza2 20h_1222 DMSO	14	14	12	34	34	28.8	60.26	0	164.26	1207200000	52	415
Q7Z6I8;Q7Z6I8-2;H0YAE0		UPF0461 protein C5orf24	C5orf24		0.0289929	0.956298	0.0246162	+	3.12698	0	-2.56734			26.2799	25.4025	25.6123	24.9886	25.9152	25.4046	25.5292	25.5328	23.6255	23.4021	22.3269	22.6595			1222 5aza2 20h_1222 DMSO	11	11	11	80.9	80.9	80.9	20.132	0	36.299	567470000	35	2237
Q15047;Q15047-3;E9PRF4;E9PQM8;Q15047-2;X6RHV1;B0QZE6;E9PS59;X6R732;E9PAP1		Histone-lysine N-methyltransferase SETDB1	SETDB1		0.61212	0.327097	0.528503	+	2.13239	0.00257143	-2.57202			26.4655	25.6177	25.5043	24.6293	26.4094	25.6313	26.1234	26.1667	23.8658	23.8296	22.5341	21.6992			1222 5aza2 20h_1222 DMSO	20	20	20	22	22	22	143.16	0	114.7	1322000000	75	1927
Q06265;Q06265-2;D6RIY6;D6R905;D6RAP4;D6RA17;Q06265-3;Q06265-4;H0Y9L5	Q06265	Exosome complex component RRP45	EXOSC9	+	2.02077	0.00384416	-1.7287	+	2.89686	0	-2.66442			26.5067	25.3936	24.942	25.0301	23.4489	24.276	23.0698	24.1629	23.0012	23.4391	22.7653	22.0092		1222 5aza2 4h_1222 DMSO	1222 5aza2 20h_1222 DMSO	10	10	10	16.4	16.4	16.4	48.948	0	101.55	618050000	44	1778
Q03112-3;Q03112-5;Q03112-1;Q03112;A0A0C3SFZ7;Q03112-6;Q03112-4;E7EUL6;Q03112-8;H9KVD4;Q9HAZ2-2;Q9HAZ2;D6RDW0;H0YA13;D6RFY3;Q9HAZ2-4;Q9HAZ2-3		MDS1 and EVI1 complex locus protein EVI1	MECOM		0.0362609	0.933017	-0.0598874	+	2.42271	0.00152941	-2.70234			27.1271	25.0269	25.2959	25.9226	26.6112	25.6734	25.0135	25.8347	23.8839	23.634	22.5078	22.5372			1222 5aza2 20h_1222 DMSO	15	15	15	12.4	12.4	12.4	139.31	0	88.046	901880000	53	1762
Q86T24		Transcriptional regulator Kaiso	ZBTB33		0.039212	0.934603	-0.0517154	+	2.76966	0	-2.91238			27.3173	25.6705	25.8235	26.004	26.8554	25.6456	25.929	26.1784	22.1771	23.9414	23.6631	23.3841			1222 5aza2 20h_1222 DMSO	14	14	14	25.6	25.6	25.6	74.484	0	224.13	1034500000	63	2246
B1APH0;Q6ZN30;F5H586;H0Y6W5;Q6ZN30-2;H0Y4J1;F5GY04;Q01954;Q06HB9;A0A1B0GX98		Zinc finger protein basonuclin-2	BNC2		0.00852665	0.986465	0.0128226	+	3.0034	0	-3.24913			27.3859	25.4258	25.699	25.8689	26.7899	25.6941	25.796	26.1509	23.7075	22.9165	22.5419	22.2172			1222 5aza2 20h_1222 DMSO	20	20	20	21.5	21.5	21.5	114.53	0	135.61	1008600000	50	397
P07910;G3V2Q1;G3V576;G3V555;G3V575		Heterogeneous nuclear ribonucleoproteins C1/C2	HNRNPC		0.172033	0.741616	0.238322	+	2.8529	0	-3.25969			25.9255	27.5453	27.2748	26.833	26.2825	26.7779	27.3012	28.1703	23.0205	24.3815	24.4736	22.6643			1222 5aza2 20h_1222 DMSO	45	2	2	74.2	11.8	11.8	33.67	0	291.48	798510000	28	1290
Q8N0Y2-2;Q8N0Y2;K7EMV5;K7ELZ3;K7ESL2;K7EJH4;K7EJ91;K7EK55		Zinc finger protein 444	ZNF444		0.155763	0.780104	-0.136507	+	4.69101	0	-3.38181			26.7353	26.0686	26.1214	25.8219	26.2976	25.9007	26.6393	25.3635	22.4751	22.5868	23.3914	22.7666			1222 5aza2 20h_1222 DMSO	10	10	10	29.1	29.1	29.1	35.132	0	66.567	1098200000	54	2317
P05412		Transcription factor AP-1	JUN		0.194934	0.69762	-0.298206	+	2.70353	0	-3.45691			28.9413	27.3458	26.4371	27.1471	27.9266	27.1978	27.0279	26.5262	24.7816	22.8945	24.2682	24.0994			1222 5aza2 20h_1222 DMSO	11	10	9	46.8	44.1	41.7	35.675	0	263.51	3394300000	42	1268
Q969R5;Q969R5-2;Q969R5-3;H0Y5M2;H7C228		Lethal(3)maligt brain tumor-like protein 2	L3MBTL2		0.0877321	0.858988	-0.212089	+	2.61434	0.001625	-3.90674			29.0885	25.9368	26.2498	26.3236	27.9567	26.6943	26.4652	25.6341	23.5119	22.576	23.3771	22.5067			1222 5aza2 20h_1222 DMSO	27	27	25	33.6	33.6	31.6	79.109	0	323.31	2670300000	97	2537
P37275-2;P37275;P37275-5;P37275-4;P37275-3;H0YMD3;A0A1B0GVV8;A0JP08;A0A1B0GW50;A0A1B0GWI0;O60315;H0YND9;O60315-2;H0YMN2;A0A1B0GV02;U3KQ51;E7ESP8;A0A1X7SC99;E7EUW9;F6TDF5		Zinc finger E-box-binding homeobox 1	ZEB1		0.254942	0.625197	0.392631	+	2.81612	0	-4.01502			28.7703	26.7012	26.8616	26.1027	28.2191	27.3605	27.041	27.3857	24.2384	22.7362	22.1228	23.2783			1222 5aza2 20h_1222 DMSO	17	17	17	19.1	19.1	19.1	124.07	0	323.31	2684800000	85	1507
H3BU53			MGA		0.00528646	0.984768	-0.00792217	+	3.5577	0	-4.08086			28.4734	26.213	26.9814	26.7648	27.2699	27.1751	27.2528	26.7032	23.2124	22.3427	23.0979	23.4562			1222 5aza2 20h_1222 DMSO	55	4	4	44.2	3.3	3.3	127.14	0	23.178	2028200000	45	849
P53985;Q5T8R3;Q5T8R5;P53985-2	P53985	Monocarboxylate transporter 1	SLC16A1	+	4.30836	0	-4.7896	+	3.98543	0	-4.19485			27.9322	27.6935	27.3302	27.1668	22.2953	22.3058	24.0368	22.3265	23.5146	24.4812	22.6042	22.7434		1222 5aza2 4h_1222 DMSO	1222 5aza2 20h_1222 DMSO	7	7	7	9	9	9	53.944	0	73.812	2726300000	62	1624
P55265;P55265-3;P55265-2;P55265-4;A0A3B3IRQ9;P55265-5;A0A3B3ISX1;A0A3B3ITG9;A0A3B3ISU1		Double-stranded RNA-specific adenosine deaminase	ADAR		0.51079	0.476899	0.266675	+	3.16332	0	-4.21977			27.7499	26.9273	27.0181	27.4375	27.6058	27.2776	27.9321	27.3839	24.8041	23.1827	22.1924	22.0745			1222 5aza2 20h_1222 DMSO	32	32	32	31.2	31.2	31.2	136.06	0	164.61	2061100000	168	1641
Q9UKY1	Q9UKY1	Zinc fingers and homeoboxes protein 1	ZHX1	+	1.38421	0.0316262	0.98441	+	4.14197	0	-4.43841			27.9322	26.3641	26.7629	26.599	27.4924	27.88	28.0168	28.2067	22.6793	23.1857	21.764	22.2756		1222 5aza2 4h_1222 DMSO	1222 5aza2 20h_1222 DMSO	15	15	15	17.3	17.3	17.3	98.096	0	306.47	1940900000	69	3065
Q7Z7K2;C9JAX3		Zinc finger protein 467	ZNF467		0.113323	0.809473	-0.240137	+	3.15454	0	-4.49252			29.6243	27.64	27.4008	26.3004	28.2254	27.3399	27.9125	26.5273	23.4637	23.4461	22.896	23.1896			1222 5aza2 20h_1222 DMSO	24	24	24	49.7	49.7	49.7	65.124	0	323.31	4219500000	150	2241
P18583-5;P18583-7;P18583;P18583-9;P18583-10;P18583-4;P18583-2;P18583-3;P18583-6;H7C1M2;J3QSZ5;P18583-8;H7C2G8;H7C1S4;H7C257		Protein SON	SON		0.59796	0.403571	-0.319343	+	5.29584	0	-4.5312			27.6661	27.3668	27.8755	27.4798	26.6037	27.5773	27.4676	27.4622	22.8651	23.3322	23.6655	22.4007			1222 5aza2 20h_1222 DMSO	30	30	30	17.9	17.9	17.9	267.03	0	323.31	1873900000	197	1396
P11021	P11021	78 kDa glucose-regulated protein	HSPA5	+	4.11779	0	-5.35033	+	3.32865	0	-5.12827			26.8069	28.5472	28.9082	28.9068	22.6024	23.3027	22.4265	23.4361	24.6802	22.5399	23.2539	22.182		1222 5aza2 4h_1222 DMSO	1222 5aza2 20h_1222 DMSO	32	32	32	46.3	46.3	46.3	72.332	0	293.72	2560900000	295	1327
Q9Y462;Q9Y462-3;Q9Y462-2	Q9Y462	Zinc finger protein 711	ZNF711	+	1.34982	0.0320367	-1.03528	+	4.63407	0	-5.21038			29.3303	27.9489	28.4218	27.4744	27.522	27.2632	27.2323	27.0168	22.7496	23.5756	22.7568	23.252		1222 5aza2 4h_1222 DMSO	1222 5aza2 20h_1222 DMSO	33	33	30	41.8	41.8	38.8	86.244	0	323.31	3832200000	148	3156
Q9HCE3;K7EIU3;K7EQW7;K7ELB7;K7EL14;K7EPI7;K7EQN0;K7EMF9;K7ER18;K7EKV7;K7EJM2;K7EP49;K7EN67;K7ELQ2;K7ES47		Zinc finger protein 532	ZNF532		0.28273	0.751483	-0.0698347	+	7.38905	0	-5.69467			28.8442	28.81	28.7458	28.8651	28.9867	28.5551	28.8284	28.6156	23.5241	22.7313	23.1786	23.0525			1222 5aza2 20h_1222 DMSO	50	49	47	47.1	46.4	45.4	141.69	0	323.31	5063800000	334	2849
O94913;E9PKN0;E9PNY7		Pre-mRNA cleavage complex 2 protein Pcf11	PCF11		0.774823	0.18849	0.876901	+	4.4092	0	-5.8882			30.4235	28.2283	28.7056	28.6186	30.5501	29.9208	29.7977	29.2149	23.5855	23.4805	22.8072	22.5501			1222 5aza2 20h_1222 DMSO	59	59	13	41.9	41.9	12.2	173.05	0	323.31	10419000000	330	1188
A0A2R8Y595;A0A2R8YFL0;P49711;P49711-2;Q8NI51-11;Q8NI51-6;Q8NI51-5;Q8NI51-10		Transcriptional repressor CTCF	CTCF		0.0469757	0.913479	-0.167913	+	3.01706	0	-6.19743			32.1098	29.602	29.2557	27.2392	31.0404	29.3702	29.714	27.4104	23.2781	23.9669	23.4605	22.7115			1222 5aza2 20h_1222 DMSO	47	47	45	55	55	53.8	72.999	0	323.31	20959000000	384	248

## Sheet: MS source data Figure S2
Protein IDs	Majority protein IDs	Protein names	Gene names	Student's T-test Significant 1222 5aza2 20h_WT 5aza2 20h	-Log Student's T-test p-value 1222 5aza2 20h_1222 DMSO	Student's T-test Difference 1222 5aza2 20h_1222 DMSO	Student's T-test Significant 1222 5aza2 4h_WT 5aza2 4h	-Log Student's T-test p-value 1222 5aza2 4h_1222 DMSO	Student's T-test Difference 1222 5aza2 4h_1222 DMSO	1222 5aza2 20h 1	1222 5aza2 20h 2	1222 5aza2 20h 3	1222 5aza2 20h 4	1222 5aza2 4h 1	1222 5aza2 4h 2	1222 5aza2 4h 3	1222 5aza2 4h 4	1222 DMSO 0.1% 1	1222 DMSO 0.1% 2	1222 DMSO 0.1% 3	1222 DMSO 0.1% 4	WT 5aza2 20h 1	WT 5aza2 20h 2	WT 5aza2 20h 3	WT 5aza2 20h 4	WT 5aza2 4h 1	WT 5aza2 4h 2	WT 5aza2 4h 3	WT 5aza2 4h 4	WT DMSO 0.1% 1	WT DMSO 0.1% 2	WT DMSO 0.1% 3	WT DMSO 0.1% 4	Only identified by site	Reverse	Potential contaminant	Student's T-test Significant 1222 DMSO_WT DMSO	Student's T-test significant	Student's T-test Significant 1222 5aza2 20h_1222 DMSO	Student's T-test Significant 1222 5aza2 4h_1222 DMSO	Student's T-test significant_	Peptides	Razor + unique peptides	Unique peptides	Sequence coverage [%]	Unique + razor sequence coverage [%]	Unique sequence coverage [%]	Mol. weight [kDa]	Q-value
A0A7I2V574;A0A075B6H4;Q9H8E8;A0A7I2V3N1;Q9H8E8-2;D6RAU4;A0A7I2V456	A0A7I2V574;A0A075B6H4;Q9H8E8;A0A7I2V3N1;Q9H8E8-2	Cysteine-rich protein 2-binding protein	CSRP2BP		0.0760774	-0.180833	+	0.0857973	-0.171388	26.1479	26.2841	23.0117	25.8215	26.1762	25.8966	23.459	25.7712	25.576	25.7628	24.482	26.1678	24.6618	22.0023	23.3385	23.9648	23.6974	22.5597	23.7447	22.6642	23.5823	23.8132	23.0316	24.5813				+	1222 5aza2 4h_WT 5aza2 4h;1222 DMSO_WT DMSO				11	11	11	17.4	17.4	17.4	74.63	0
Q96FV9;A0A087WWS1;R4GMN4	Q96FV9;A0A087WWS1	THO complex subunit 1	THOC1		0.160198	-0.372892		0.286994	-0.591896	25.5056	26.7299	24.9182	22.9795	26.1444	23.1348	24.0107	25.9672	25.8042	25.9586	24.1034	25.7585	23.9833	24.183	23.8267	22.6616	23.7163	23.4411	23.4942	23.5432	23.7625	22.2183	23.2249	23.2966				+	1222 DMSO_WT DMSO				8	8	8	15.5	15.5	15.5	75.665	0
A0A087X0X3;P52272-2;P52272;M0R019;M0R2T0;M0R2I7;M0R0N3;M0QYQ7;M0R0Y6;M0QY96;M0QYL3	A0A087X0X3;P52272-2;P52272	Heterogeneous nuclear ribonucleoprotein M	HNRNPM	+	0.13676	-0.234697	+	0.0487139	-0.0850468	29.4385	29.4859	28.0782	29.712	29.1129	29.0956	28.8845	30.2201	28.8841	29.1178	28.6674	30.9839	21.3407	23.2137	24.0893	21.6128	19.0399	22.087	25.5005	21.0271	21.9781	22.6054	25.0849	21.6682				+	1222 5aza2 20h_WT 5aza2 20h;1222 5aza2 4h_WT 5aza2 4h;1222 DMSO_WT DMSO				46	46	24	61.2	61.2	26.3	77.569	0
A0A0A0MRA5;B7Z4B8;Q9BUJ2-4;Q9BUJ2-2;Q9BUJ2;Q9BUJ2-3;M0R3F1;M0QYZ0;M0QZV6;M0R0K8;M0R203;M0QYI8;M0QYM5	A0A0A0MRA5;B7Z4B8;Q9BUJ2-4;Q9BUJ2-2;Q9BUJ2;Q9BUJ2-3;M0R3F1;M0QYZ0	Heterogeneous nuclear ribonucleoprotein U-like protein 1	HNRNPUL1	+	0.287965	0.860597	+	0.0395926	-0.107642	27.3075	27.3922	23.3072	25.5083	25.7324	25.713	23.5893	24.6074	25.8708	26.3509	22.7791	25.072	22.8159	22.5065	22.7921	22.7972	22.7465	22.6312	23.292	23.4478	23.9486	22.9057	23.8515	23.4757					1222 5aza2 20h_WT 5aza2 20h;1222 5aza2 4h_WT 5aza2 4h				14	14	14	23.1	23.1	23.1	85.939	0
A0A0A0MRM9;Q14978;Q14978-3;Q14978-2;S4R349;S4R402;S4R341	A0A0A0MRM9;Q14978;Q14978-3;Q14978-2	Nucleolar and coiled-body phosphoprotein 1	NOLC1	+	0.723491	2.11692		0.166889	-0.344726	29.1169	29.9427	26.1288	24.451	25.7376	25.7922	23.8181	24.4449	26.1634	26.5823	24.0947	24.3312	22.7686	23.0992	23.3418	23.9212	23.4464	23.003	25.226	23.4269	23.961	23.0216	24.5015	23.667					1222 5aza2 20h_WT 5aza2 20h				16	16	16	20.9	20.9	20.9	74.543	0
A0A0A6YYC7;Q96JP5-2;Q96JP5;H3BTR0	A0A0A6YYC7;Q96JP5-2;Q96JP5	E3 ubiquitin-protein ligase ZFP91	ZFP91-CNTF;ZFP91	+	0.217141	0.152753	+	0.0961476	0.0559402	26.6761	26.5165	25.9117	25.7183	26.2568	26.0238	26.3978	25.7571	26.1852	26.3907	25.9978	25.6379	22.2425	23.1125	23.551	23.3382	24.2153	24.0875	23.9164	22.6372	22.7959	22.4173	23.888	24.376				+	1222 5aza2 20h_WT 5aza2 20h;1222 5aza2 4h_WT 5aza2 4h;1222 DMSO_WT DMSO				5	5	5	14.7	14.7	14.7	59.57	0
Q14839-2;A0A2R8Y5J0;A0A0C4DGG9;A0A2R8Y521;F5GWX5;A0A2R8YFD8;A0A2R8YFK9;A0A2R8YDJ9;Q14839;A0A2R8YD40;A0A2R8Y212;A0A2R8Y425;A0A2U3TZM0;A0A2R8Y4X2;A0A2R8YDW2;A0A2R8Y8C1;A0A2R8Y445;A0A2R8YER1;A0A2R8Y7I0;A0A2R8Y7M9;A0A2R8Y5Z7;A0A2R8Y685;A0A2R8Y8B3;A0A2R8Y5M9;A0A2R8YE38;K7EMY3;F2Z2R5;A0A2R8Y6G9;A0A2R8Y795	Q14839-2;A0A2R8Y5J0;A0A0C4DGG9;A0A2R8Y521;F5GWX5;A0A2R8YFD8;A0A2R8YFK9;A0A2R8YDJ9;Q14839;A0A2R8YD40;A0A2R8Y212;A0A2R8Y425;A0A2U3TZM0;A0A2R8Y4X2;A0A2R8YDW2;A0A2R8Y8C1;A0A2R8Y445;A0A2R8YER1;A0A2R8Y7I0;A0A2R8Y7M9	Chromodomain-helicase-DNA-binding protein 4	CHD4	+	0.0903197	-0.15747	+	0.103683	-0.228986	29.6585	29.6152	27.9505	29.3404	30.1007	29.8143	27.2189	29.1446	29.8072	30.0663	27.8805	29.4406	22.0337	21.3164	20.8273	21.5855	22.533	21.4978	21.9558	21.9018	21.505	23.4392	23.7497	20.9946				+	1222 5aza2 20h_WT 5aza2 20h;1222 5aza2 4h_WT 5aza2 4h;1222 DMSO_WT DMSO				69	69	54	35.8	35.8	29	220.85	0
A0A0D9SFE5;E9PBF6;P20700;A0A0D9SFY5	A0A0D9SFE5;E9PBF6;P20700;A0A0D9SFY5	Lamin-B1	LMNB1	+	0.93441	0.42321	+	0.217257	0.107568	26.3124	26.6308	26.0553	25.6657	25.8481	25.6523	26.3193	25.5819	25.5978	25.7351	26.0495	25.589	23.6753	23.7558	25.9721	23.9938	23.898	21.9723	24.9106	22.1024	23.0622	22.666	26.0473	22.9582					1222 5aza2 20h_WT 5aza2 20h;1222 5aza2 4h_WT 5aza2 4h				10	10	9	39.8	39.8	35.9	37.581	0
Q9UHX1-2;A0A0J9YVP6;Q9UHX1-6;Q9UHX1-4;A0A0J9YYL3;Q9UHX1;E9PQ56;A0A0J9YXX5;A0A0J9YXJ8;A0A0J9YVR6;Q9UHX1-3;Q9UHX1-5;H0YEM1;A0A0J9YWM1;E9PMU7;E9PN18;E9PL19;H0YCP8	Q9UHX1-2;A0A0J9YVP6;Q9UHX1-6;Q9UHX1-4;A0A0J9YYL3;Q9UHX1;E9PQ56;A0A0J9YXX5;A0A0J9YXJ8;A0A0J9YVR6;Q9UHX1-3;Q9UHX1-5;H0YEM1;A0A0J9YWM1;E9PMU7;E9PN18;E9PL19	Poly(U)-binding-splicing factor PUF60	PUF60	+	0.819518	0.361725	+	0.118191	-0.187201	27.0323	26.8055	26.1968	26.503	26.8345	26.6273	24.367	26.5132	26.4784	26.4236	25.926	26.2627	22.6168	23.1929	23.2298	23.293	22.7043	22.7306	23.6386	23.236	23.4655	22.4035	23.3615	22.8538				+	1222 5aza2 20h_WT 5aza2 20h;1222 5aza2 4h_WT 5aza2 4h;1222 DMSO_WT DMSO				9	9	9	25.3	25.3	25.3	58.171	0
P43243;A8MXP9;A0A0R4J2E8;D6REM6;D6R991;P43243-2;B3KM87;H0Y8T4;D6RBK5;D6RIA2;D6RE02;D6RBI2;D6R8Z5;D6REK4;D6RCM3;D6RAY2;D6RAM9;A0A1B0GX04;D6RBS2;D6R9F3;D6RB45	P43243;A8MXP9;A0A0R4J2E8;D6REM6;D6R991	Matrin-3	MATR3	+	0.318857	-0.410837	+	0.0624044	-0.112118	29.4653	29.1213	27.861	28.5316	29.9348	29.109	27.6891	29.441	29.6579	29.0207	28.0376	29.9063	23.2788	24.6064	25.4195	23.9731	25.3343	24.1856	25.4605	24.9435	23.1018	26.9093	25.4313	25.9062				+	1222 5aza2 20h_WT 5aza2 20h;1222 5aza2 4h_WT 5aza2 4h;1222 DMSO_WT DMSO				24	24	24	35.2	35.2	35.2	94.622	0
B4DG57;A0A0U1RRH6;O94880-2;O94880	B4DG57;A0A0U1RRH6;O94880-2;O94880	PHD finger protein 14	PHF14	+	0.235431	-0.323193	+	0.0512176	0.0665765	25.7187	25.5012	23.6213	25.431	26.1591	26.0323	24.8503	24.7895	25.4841	25.9975	24.6956	25.3877	22.4163	21.6659	23.6938	23.3127	22.9575	23.2478	23.6923	23.5236	22.489	23.521	24.2363	23.5475				+	1222 5aza2 20h_WT 5aza2 20h;1222 5aza2 4h_WT 5aza2 4h;1222 DMSO_WT DMSO				10	10	10	17.2	17.2	17.2	68.571	0
A0A1B0GU48;A0A1B0GV09;Q9H9B1-3;Q9H9B1;A0A0C4DGF8;Q9H9B1-4;A0A1B0GWF6;A0A0D9SEQ1;A0A1B0GVZ8;A0A1B0GUD1;A0A0D9SER9;A0A0D9SFX4;A0A1B0GW79;A0A1W2PPZ7	A0A1B0GU48;A0A1B0GV09;Q9H9B1-3;Q9H9B1;A0A0C4DGF8;Q9H9B1-4;A0A1B0GWF6;A0A0D9SEQ1;A0A1B0GVZ8;A0A1B0GUD1	Histone-lysine N-methyltransferase EHMT1	EHMT1		0.103177	0.282045	+	0.36648	0.740219	26.1305	23.6197	23.7951	25.934	25.7066	26.0796	24.0059	25.5199	25.6548	26.0483	22.9848	23.6632	22.97	22.8671	24.2284	23.6329	23.2253	23.7226	23.6635	23.8305	23.321	23.9564	23.8844	23.421					1222 5aza2 4h_WT 5aza2 4h				4	4	4	6.2	6.2	6.2	105.88	0
P15884-13;E9PH57;P15884-3;A0A1B0GVR6;H3BTP3;P15884-14;A0A1B0GVB8;P15884-4;P15884-12;H3BPJ7;P15884;P15884-5;A0A1B0GWD5;P15884-11;P15884-15;P15884-10;P15884-7;P15884-2;P15884-9;A0A1B0GW91;P15884-8;P15884-6;P15884-16;A0A0D9SG78;A0A0D9SFU5;A0A0D9SEZ3;A0A0D9SEK1;H3BT24;A0A0D9SEX8;K7ESI6;A0A0D9SGH7;H3BTZ0;A0A0D9SGE5;A0A075B723;H3BP59;A0A0D9SG61;H3BUQ3;H3BTC3;A0A494C1R3;A0A1B0GTP2;H3BMC8;A0A0D9SG55;H3BN…	P15884-13;E9PH57;P15884-3;A0A1B0GVR6;H3BTP3;P15884-14;A0A1B0GVB8;P15884-4;P15884-12;H3BPJ7;P15884;P15884-5;A0A1B0GWD5;P15884-11;P15884-15;P15884-10;P15884-7;P15884-2;P15884-9;A0A1B0GW91;P15884-8;P15884-6;P15884-16	Transcription factor 4	TCF4	+	0.30974	-0.266291	+	0.220032	-0.176031	28.1408	28.3447	27.1807	28.1487	28.3426	28.2494	27.4593	28.1247	28.6637	28.5716	27.5823	28.0626	24.7058	24.7066	25.3765	25.2036	23.2998	25.4044	25.4657	24.4831	23.6804	22.9891	26.4824	22.5686				+	1222 5aza2 20h_WT 5aza2 20h;1222 5aza2 4h_WT 5aza2 4h;1222 DMSO_WT DMSO				18	14	14	51.9	47	47	69.097	0
P49711;A0A2R8YFL0;A0A2R8Y595;P49711-2;Q8NI51-2;Q8NI51-7;Q8NI51-3;V9GY73;Q8NI51;Q8NI51-10;Q8NI51-5;Q8NI51-6;Q8NI51-11;Q8NI51-8;A0A2R8Y6C1;F5H2V8;A0A2R8Y6Z6	P49711;A0A2R8YFL0;A0A2R8Y595;P49711-2	Transcriptional repressor CTCF	CTCF	+	0.0350608	-0.0532694	+	0.00137466	-0.0023675	29.4834	29.3202	28.7399	28.5786	29.5039	29.7416	28.6389	28.4413	29.6078	30.1615	28.3436	28.2223	25.9564	25.8326	27.8719	24.989	25.1792	26.0493	28.0184	25.9193	23.547	25.705	27.5943	25.4617				+	1222 5aza2 20h_WT 5aza2 20h;1222 5aza2 4h_WT 5aza2 4h;1222 DMSO_WT DMSO				27	27	27	42.1	42.1	42.1	82.785	0
A0A2U3U043;J3KSG1;J3QRK1;Q719H9;E9PK99;E9PMS5;E9PRT1;E9PJJ5;Q4G0X4	A0A2U3U043			+	0.0219112	-0.025732	+	0.171008	-0.198235	25.003	25.6535	24.4328	25.3082	25.7347	24.9802	24.1219	24.8707	25.8245	25.3204	24.3709	24.9846	22.5832	23.4299	23.1439	23.7828	23.4816	22.7636	23.6755	22.4303	23.7573	23.7678	22.8465	23.7592				+	1222 5aza2 20h_WT 5aza2 20h;1222 5aza2 4h_WT 5aza2 4h;1222 DMSO_WT DMSO				10	10	10	14.7	14.7	14.7	96.413	0
Q9H334;Q9H334-7;A0A3B3IST0;A0A3B3IRS5;A0A3B3IST6;A0A3B3IUB6;Q9H334-4;G5E965;C9J0F0;A0A3B3IRW5;A0A3B3IT66;Q9H334-8;A0A0B4J2F3;Q9H334-6;Q9H334-3;A0A3B3IS87;A0A3B3IT14;H0Y882;A0A3B3ISQ6;A0A3B3IU15;A0A3B3IU08;A0A3B3IT26;A0A087X2G3;C9J5T4;A0A087WVT2;C9IYY1;A0A3B3IRY1;A0A3B3ISQ7;A0A3B3ISA4	Q9H334;Q9H334-7;A0A3B3IST0;A0A3B3IRS5;A0A3B3IST6;A0A3B3IUB6;Q9H334-4;G5E965;C9J0F0;A0A3B3IRW5;A0A3B3IT66;Q9H334-8;A0A0B4J2F3;Q9H334-6;Q9H334-3;A0A3B3IS87;A0A3B3IT14;H0Y882;A0A3B3ISQ6	Forkhead box protein P1	FOXP1	+	0.588476	-0.479018	+	0.103524	0.129125	27.6495	27.9252	26.6729	27.4484	28.3798	28.6531	26.9751	28.1205	28.2647	28.475	27.4016	27.4707	23.6935	23.09	25.948	23.3688	22.2681	22.9182	25.2405	22.7393	23.5024	23.0807	24.6677	23.2719				+	1222 5aza2 20h_WT 5aza2 20h;1222 5aza2 4h_WT 5aza2 4h;1222 DMSO_WT DMSO				13	13	13	30.7	30.7	30.7	75.316	0
A0A3B3ITZ9;Q9Y2W1	A0A3B3ITZ9;Q9Y2W1	Thyroid hormone receptor-associated protein 3	THRAP3	+	0.508892	0.391953	+	0.126071	0.0722013	29.0263	29.017	27.7301	28.0016	28.4886	28.2561	28.1527	27.5985	28.0334	27.9432	28.3448	27.8858	24.7466	23.7009	27.1262	25.7423	24.1175	25.2535	28.1066	24.8876	23.8035	24.1818	27.7069	24.9842				+	1222 5aza2 20h_WT 5aza2 20h;1222 5aza2 4h_WT 5aza2 4h;1222 DMSO_WT DMSO				22	21	21	23.7	23.7	23.7	103.52	0
A0A494C0H4;H0Y9M2;Q17R98-2;Q17R98;A0A590UJE4;H0Y9K9;G5E9Z1;Q17R98-3;A0A5F9ZGT0;A0A5F9ZGW8	A0A494C0H4;H0Y9M2;Q17R98-2;Q17R98;A0A590UJE4;H0Y9K9;G5E9Z1;Q17R98-3;A0A5F9ZGT0	Zinc finger protein 827	ZNF827	+	0.977028	0.920408		0.229133	0.418883	24.9334	24.995	24.3816	25.3524	25.1852	23.0421	23.8404	25.5886	25.0016	23.0556	24.4204	23.5031	22.3316	23.2945	23.0606	23.4796	23.9749	23.1991	24.3276	22.5856	22.5855	23.1221	23.3693	22.899					1222 5aza2 20h_WT 5aza2 20h				7	7	7	10.2	10.2	10.2	119.64	0
M0QXA7;A0A669KBH9;A0A669KAV7;O95785-3;B9EGQ5;A0A669KBG4;O95785-4;A0A2R8YFV2;O95785;O95785-2	M0QXA7;A0A669KBH9;A0A669KAV7;O95785-3;B9EGQ5;A0A669KBG4;O95785-4;A0A2R8YFV2;O95785;O95785-2	Protein Wiz	WIZ	+	0.115773	0.172794	+	0.031834	-0.0806689	28.1282	28.0532	27.1703	28.2841	28.6304	28.8185	25.6914	27.4816	28.3653	28.6931	26.5136	27.3725	22.0358	22.9518	24.2267	23.1245	23.7107	22.7173	23.6994	23.0969	22.4262	23.1976	23.3034	23.1205				+	1222 5aza2 20h_WT 5aza2 20h;1222 5aza2 4h_WT 5aza2 4h;1222 DMSO_WT DMSO				40	40	40	47.5	47.5	47.5	103.28	0
A0A7I2V2R3;A0A7I2V5D8;P51991;A0A7I2V402;A0A7I2V4J6;A0A7I2V4G0;P51991-2;H7C1J8	A0A7I2V2R3;A0A7I2V5D8;P51991;A0A7I2V402;A0A7I2V4J6;A0A7I2V4G0;P51991-2	Heterogeneous nuclear ribonucleoprotein A3	HNRNPA3	+	0.00880946	0.0197968		0.463207	-1.25906	25.2044	26.0068	26.4054	24.3902	22.5514	24.5338	27.1162	22.6901	25.0587	24.1748	27.0723	25.6218	23.2896	23.2204	23.5309	25.0815	23.4134	22.8581	27.1987	23.0526	23.9557	22.7125	27.1896	25.09					1222 5aza2 20h_WT 5aza2 20h				4	4	4	23.9	23.9	23.9	35.411	0
A0A7I2V5D0;A0A7I2V490;P26358;A0A7I2YQA8;A0A7I2V5F1;A0A7I2YQQ0;P26358-3;A0A7I2V5F6;K7ENW7;A0A7I2V2G5;K7EJL0;K7EMU8;K7ENQ6;A0A7I2V3F8;K7EIZ6;K7ERQ1	A0A7I2V5D0;A0A7I2V490;P26358;A0A7I2YQA8;A0A7I2V5F1;A0A7I2YQQ0;P26358-3;A0A7I2V5F6	DNA (cytosine-5)-methyltransferase 1	DNMT1	+	2.60876	6.38554	+	3.66889	9.6215	28.4074	28.4784	26.0762	27.4409	31.375	31.2877	29.6815	31.0026	20.7616	24.3027	21.0437	18.7527	22.9638	24.4923	23.4847	23.9098	23.8357	22.5871	23.4342	22.7379	24.1888	22.364	21.4365	22.2071					1222 5aza2 20h_WT 5aza2 20h;1222 5aza2 4h_WT 5aza2 4h		+	1222 5aza2 4h_1222 DMSO	94	94	2	47.4	47.4	1	187.09	0
A0A7N4I394;O75400-2;O75400;O75400-3;F5H578;H7C2N3;H0YG38	A0A7N4I394;O75400-2;O75400;O75400-3	Pre-mRNA-processing factor 40 homolog A	PRPF40A		1.57912	-0.582023		2.23677	-0.650198	26.2271	26.7452	26.1479	26.148	26.4594	26.1286	26.1756	26.2319	26.6034	26.736	27.1845	27.0724	26.4839	23.6009	26.877	26.8573	26.0302	26.2887	26.5743	25.5855	25.5941	25.5617	25.7671	26.1467				+	1222 DMSO_WT DMSO				12	12	12	13.8	13.8	13.8	112.4	0
A0A7P0T8N8;O14776-2;O14776;G3V220	A0A7P0T8N8;O14776-2;O14776;G3V220	Transcription elongation regulator 1	TCERG1		0.11135	0.237499		0.0589217	0.0977068	25.5409	25.0949	22.3938	25.6391	23.5057	25.2422	23.6576	25.7041	24.8216	24.2719	24.6472	23.978	23.2374	22.856	23.1625	23.2655	22.666	23.6759	23.6268	24.3828	23.5002	23.1232	23.0384	23.4222				+	1222 DMSO_WT DMSO				5	5	5	6.8	6.8	6.8	126	0
O60315;O60315-2;A0JP08;A0A1B0GVV8;A0A1B0GV02;A0A1B0GW50;U3KQ51;E7EUW9;A0A1X7SC99;E7ESP8;A0A6Q8PH34;U3KPV5;H7C0G0;A0A0D9SF74;A0A0D9SGG5;A0A1B0GUM8;E7EVG9;C9JU62;C9JUQ1;U3KQ33;A0A0D9SF71;A0A0D9SG93;A0A1B0GWA7	O60315;O60315-2;A0JP08;A0A1B0GVV8;A0A1B0GV02;A0A1B0GW50;U3KQ51;E7EUW9;A0A1X7SC99	Zinc finger E-box-binding homeobox 2	ZEB2	+	0.0763576	-0.14386	+	0.0124669	0.028182	28.1188	28.0051	26.4093	28.2845	28.8925	28.5414	26.3811	27.6908	28.6828	28.7303	26.6176	27.3624	18.5561	19.1084	23.4297	19.7173	19.5552	20.8041	23.5934	22.3352	19.1983	17.6465	22.2379	19.8592				+	1222 5aza2 20h_WT 5aza2 20h;1222 5aza2 4h_WT 5aza2 4h;1222 DMSO_WT DMSO				40	40	34	38.7	38.7	35	136.45	0
A6NHB5;Q14202;A6NHN7;Q14202-2;A6NL54;Q14202-3	A6NHB5;Q14202;A6NHN7;Q14202-2	Zinc finger MYM-type protein 3	ZMYM3		0.0672367	-0.107046	+	0.0747993	-0.151427	26.0536	25.7949	24.0306	25.6123	26.1996	26.2524	23.4962	25.3657	25.9299	26.1219	24.6586	25.2092	22.8759	23.8539	25.2672	22.5307	22.3251	22.5053	24.1562	23.0418	22.6069	23.1912	23.2268	22.7435				+	1222 5aza2 4h_WT 5aza2 4h;1222 DMSO_WT DMSO				9	9	9	7.3	7.3	7.3	152.6	0
A6NHR9-2;A6NHR9;J3KTL8;A6NHR9-3;A0A2R8YCU7;J3QSH1;A0A2R8YE92	A6NHR9-2;A6NHR9;J3KTL8	Structural maintenance of chromosomes flexible hinge domain-containing protein 1	SMCHD1	+	0.102955	0.284009		0.0649286	0.233307	26.884	26.5538	23.9655	26.2155	27.4003	27.13	22.947	25.9388	26.7234	26.8173	23.5158	25.4264	23.8446	22.6429	24.5699	23.6004	23.1344	23.1541	23.9542	22.413	23.1125	24.003	23.6483	22.5412				+	1222 5aza2 20h_WT 5aza2 20h;1222 DMSO_WT DMSO				33	33	33	24.3	24.3	24.3	215.74	0
A8MUA9;A8MU27;P55854;P55854-2	A8MUA9;A8MU27;P55854;P55854-2	Small ubiquitin-related modifier 3	SUMO3	+	0.422017	0.300624	+	0.0729506	-0.071867	36.2268	36.1609	36.7382	35.7627	35.549	35.3649	36.5092	35.9756	35.5806	35.4257	36.2835	36.3964	23.0563	23.1402	28.6328	27.6942	27.1857	23.433	29.3955	23.5806	22.9083	28.4851	29.3086	22.9633				+	1222 5aza2 20h_WT 5aza2 20h;1222 5aza2 4h_WT 5aza2 4h;1222 DMSO_WT DMSO				15	15	6	42.2	42.2	24.4	15.317	0
P19484;B0QYS6;B0QYS7;B1AKB5;B1AKB2;A0A7I2YQR9;B1AKB4;A0A1B0GXL9;O75030-8;O75030;O75030-5;B1AKB1;O75030-6;O75030-7;O75030-4;O75030-3;O75030-11;O75030-12;O75030-9;O75030-10;P19484-2;O75030-2	P19484;B0QYS6;B0QYS7;B1AKB5;B1AKB2;A0A7I2YQR9;B1AKB4;A0A1B0GXL9;O75030-8;O75030;O75030-5;B1AKB1;O75030-6;O75030-7;O75030-4;O75030-3;O75030-11;O75030-12;O75030-9;O75030-10;P19484-2;O75030-2	Transcription factor EB;Microphthalmia-associated transcription factor	TFEB;MITF		0.649085	1.14715	+	0.512513	0.782989	26.3637	26.4778	23.4022	25.7248	25.6434	25.8705	23.5376	25.4604	25.4821	23.5819	24.6621	23.6538	23.2995	23.6572	24.0643	23.411	23.3158	22.3963	23.9015	22.8938	23.8785	23.0868	23.222	24.1593					1222 5aza2 4h_WT 5aza2 4h				2	2	2	6.1	6.1	6.1	52.864	0
B4DY08;P07910-2;G3V4W0;B2R5W2;G3V4C1;P07910-4;G3V2D6;P07910-3;G3V251;G3V5X6;G3V3K6;G3V5V7;B4DSU6;B2RXH8;O60812;A0A0G2JNQ3;A0A0G2JPF8;B7ZW38;P0DMR1;G3V4M8;G3V2H6;B3KT61;E5RG71;Q86SE5;Q86SE5-3	B4DY08;P07910-2;G3V4W0;B2R5W2;G3V4C1;P07910-4;G3V2D6;P07910-3;G3V251	Heterogeneous nuclear ribonucleoproteins C1/C2	HNRNPC	+	0.023163	-0.0425072	+	0.0440637	-0.0423813	33.565	33.8057	31.4972	31.9026	33.1991	33.01	32.2365	32.3256	32.7882	32.8476	32.096	33.2088	23.4347	23.6842	28.2752	25.7045	23.5623	26.2056	28.9597	25.5032	24.2413	25.0592	28.8429	26.7589				+	1222 5aza2 20h_WT 5aza2 20h;1222 5aza2 4h_WT 5aza2 4h;1222 DMSO_WT DMSO				36	36	5	63.2	63.2	10.8	31.971	0
B4DWF2;Q9UKS7;A0A0A0MT14;Q9UKS7-7;Q9UKS7-2;A0A0A0MSL2;Q9UKS7-4;Q9UKS7-8;Q9UKS7-6;Q9UKS7-3;E7EUI1	B4DWF2;Q9UKS7;A0A0A0MT14;Q9UKS7-7;Q9UKS7-2;A0A0A0MSL2;Q9UKS7-4	Zinc finger protein Helios	ZNFN1A2;IKZF2	+	0.00944739	-0.00656939	+	0.0780886	0.059092	29.8572	29.5364	29.3183	30.3681	30.0588	29.7237	29.1513	30.4087	29.7465	29.746	29.6895	29.9241	23.1232	22.7173	24.7779	24.4149	23.5705	22.4559	25.6778	23.8746	23.1734	22.1653	24.8165	23.9477				+	1222 5aza2 20h_WT 5aza2 20h;1222 5aza2 4h_WT 5aza2 4h;1222 DMSO_WT DMSO				18	15	14	38.9	34.8	31	60.26	0
B8ZZN6;P63165;B8ZZJ0;B9A032;B8ZZ67;G2XKQ0;P63165-2	B8ZZN6;P63165;B8ZZJ0;B9A032	Small ubiquitin-related modifier 1	SUMO1	+	0.191574	0.169765	+	0.20697	0.151662	33.3484	33.5561	32.3706	33.0497	33.3286	33.3354	32.6024	32.9861	33.27	33.2689	32.2883	32.8186	27.6802	27.1658	27.1364	27.0428	27.1855	27.7966	27.879	26.5935	27.1726	27.8504	24.0411	27.3698				+	1222 5aza2 20h_WT 5aza2 20h;1222 5aza2 4h_WT 5aza2 4h;1222 DMSO_WT DMSO				8	8	8	38.4	38.4	38.4	16.645	0
B9A018;Q53GS9;A0A087X1B2;Q53GS9-3;Q53GS9-2;F8WC91;A0A087WW31;C9JIU2;C9J0X5	B9A018;Q53GS9;A0A087X1B2;Q53GS9-3;Q53GS9-2	U4/U6.U5 tri-snRNP-associated protein 2	USP39	+	0.105847	0.189279	+	0.170937	-0.372037	29.8059	30.2781	27.972	29.8497	29.8308	29.7882	26.741	29.3005	29.8007	30.1198	28.2984	28.9296	24.7996	24.6257	24.9091	24.2137	25.3113	23.6951	25.2049	22.892	25.0385	24.7397	23.6768	23.5034				+	1222 5aza2 20h_WT 5aza2 20h;1222 5aza2 4h_WT 5aza2 4h;1222 DMSO_WT DMSO				18	18	18	35.6	35.6	35.6	62.043	0
B9ZVT1;Q8IXT5	B9ZVT1;Q8IXT5	RNA-binding protein 12B	RBM12B		0.0385965	0.0718293	+	0.0700336	-0.0981951	25.6207	25.76	23.3494	24.9598	25.1033	25.0638	23.6325	25.2104	25.0028	25.1952	23.8735	25.3313	24.246	23.2483	24.1416	23.6143	22.5128	22.8953	23.7953	22.8588	24.248	23.6188	23.7207	23.2501					1222 5aza2 4h_WT 5aza2 4h				3	3	3	3.7	3.7	3.7	102.7	0
C9IZ80;Q7L1Q6-2;Q7L1Q6;Q7L1Q6-4;Q7L1Q6-3;C9J188;C9JWF5;C9JFN4	C9IZ80;Q7L1Q6-2;Q7L1Q6;Q7L1Q6-4;Q7L1Q6-3	Basic leucine zipper and W2 domain-containing protein 1	BZW1		0.568493	-0.786718		0.243849	-0.157679	24.7258	23.9229	26.1353	26.5233	26.0131	25.6176	25.9297	26.263	26.0369	25.7568	26.771	25.8895	22.6453	25.6112	26.1749	26.0787	25.8165	23.5889	26.4783	22.0861	22.722	22.8812	22.4572	25.6313				+	1222 DMSO_WT DMSO				4	4	4	16	16	16	33.454	0
E5RFQ1;Q9UH73-2;Q9UH73;H0Y3W9;Q9H4W6-2;Q9HAK2;Q9H4W6;A0A087WTE5;B7Z934;Q9HAK2-2;A0A6I8PR97;A0A0A0MSW2;E9PEI2;Q9BQW3;Q9BQW3-1	E5RFQ1;Q9UH73-2;Q9UH73;H0Y3W9;Q9H4W6-2;Q9HAK2;Q9H4W6	Transcription factor COE1;Transcription factor COE3;Transcription factor COE2	EBF1;EBF3;EBF2		0.404026	1.09741	+	0.355685	0.933452	26.4751	26.303	23.558	26.1285	26.2104	26.2453	23.8167	25.5362	22.9787	26.532	22.7111	25.853	23.2466	24.5307	23.8652	23.3428	22.8632	22.6435	23.5702	23.6747	22.5703	21.9035	24.2928	22.7386					1222 5aza2 4h_WT 5aza2 4h				8	8	8	22.4	22.4	22.4	57.49	0
E7ERS3;Q86VM9;H3BRH3;H3BRN6;H3BP01	E7ERS3;Q86VM9	Zinc finger CCCH domain-containing protein 18	ZC3H18	+	0.440886	0.519645	+	0.106919	0.0878944	25.3706	25.4438	23.2881	24.7874	24.7559	24.2057	23.6131	24.5881	24.3551	24.5526	23.7763	24.1274	23.2963	23.2197	23.3013	22.2045	23.0577	23.1688	23.0465	23.3989	23.7981	22.2535	24.4277	23.3117					1222 5aza2 20h_WT 5aza2 20h;1222 5aza2 4h_WT 5aza2 4h				7	7	7	12.5	12.5	12.5	108.94	0
E7ESY4;Q13330-3;Q13330;E9PCS8;H0Y4T7;E7EQY4;F6RRE2;E7EV10;Q13330-2;Q9BTC8-2;Q9BTC8;F8W9Y9	E7ESY4;Q13330-3;Q13330;E9PCS8;H0Y4T7;E7EQY4;F6RRE2;E7EV10;Q13330-2;Q9BTC8-2;Q9BTC8	Metastasis-associated protein MTA1;Metastasis-associated protein MTA3	MTA1;MTA3		1.21109	-0.819319	+	0.0253101	-0.0229778	23.8278	24.0447	23.6925	24.9212	25.0625	25.4534	24.6193	24.5364	25.0576	25.5317	24.5995	24.5746	22.7659	22.3178	23.7689	22.909	23.3625	22.5768	23.7181	23.7354	23.6323	22.8381	23.6307	23.7665				+	1222 5aza2 4h_WT 5aza2 4h;1222 DMSO_WT DMSO				4	4	3	5.4	5.4	4.3	79.372	0
E7ET15;O15042-2;O15042;E7EW00;H0Y8D9;O15042-3;H7C4V2;C9J5L1;C9JDJ7	E7ET15;O15042-2;O15042;E7EW00;H0Y8D9	U2 snRNP-associated SURP motif-containing protein	U2SURP	+	0.606558	0.465364	+	0.573471	0.328884	26.989	27.519	26.1257	26.5049	26.9626	26.9248	26.2358	26.4696	26.4289	26.7891	26.2408	25.8184	24.5018	24.7032	25.35	24.6154	24.8155	25.1551	25.2262	25.4503	23.2035	24.7707	25.4293	25.5161				+	1222 5aza2 20h_WT 5aza2 20h;1222 5aza2 4h_WT 5aza2 4h;1222 DMSO_WT DMSO				10	10	10	14.3	14.3	14.3	118.25	0
E9PBY7;E9PQ61;O75152;A0A1B0GTU1;A0A494C0C4;A0A1W2PPR9	E9PBY7;E9PQ61;O75152	Zinc finger CCCH domain-containing protein 11A	ZC3H11A	+	0.291657	0.416887	+	0.32533	0.354646	25.7861	25.8667	23.9887	25.3033	25.7151	25.2977	24.7144	24.9685	25.2808	25.6278	23.7729	24.5957	23.4703	23.9204	23.2328	23.3715	23.0062	23.0195	24.1775	22.8885	23.4455	23.4499	24.1876	22.6312					1222 5aza2 20h_WT 5aza2 20h;1222 5aza2 4h_WT 5aza2 4h				8	8	8	20.6	20.6	20.6	57.427	0
E9PC66;P17029;B3KRF7;C9JRM9	E9PC66;P17029;B3KRF7	Zinc finger protein with KRAB and SCAN domains 1	ZKSCAN1	+	0.878269	0.621339	+	0.526281	0.309237	28.731	28.82	27.682	28.7407	27.882	28.118	28.1662	28.5592	27.4219	27.9994	27.6005	28.4666	23.3242	22.7203	24.2266	23.2075	22.1771	24.0893	23.5105	24.0357	23.698	23.2192	24.6328	23.8309				+	1222 5aza2 20h_WT 5aza2 20h;1222 5aza2 4h_WT 5aza2 4h;1222 DMSO_WT DMSO				13	13	13	33.2	33.2	33.2	59.674	0
E9PFE2;Q9UHL9-2;Q9UHL9;Q9UHL9-3;H7C4Q8	E9PFE2;Q9UHL9-2;Q9UHL9;Q9UHL9-3	General transcription factor II-I repeat domain-containing protein 1	GTF2IRD1	+	0.166525	0.281345		0.0041278	-0.0124936	25.8689	25.9499	24.7735	26.5307	26.4842	26.1474	22.9318	26.3841	26.37	26.1414	23.9731	25.5131	22.9041	22.8516	24.0686	22.7513	23.0252	22.8836	23.449	24.2454	23.6187	23.0047	23.4263	23.4272				+	1222 5aza2 20h_WT 5aza2 20h;1222 DMSO_WT DMSO				9	9	9	14.9	14.9	14.9	106.05	0
Q9Y6X2;E9PHH8;E7ESB4	Q9Y6X2;E9PHH8	E3 SUMO-protein ligase PIAS3	PIAS3	+	0.279744	0.217191	+	0.12316	0.0705132	27.3822	27.2081	26.1803	26.3943	26.5557	26.9365	26.1923	26.8935	26.4564	26.6947	26.2879	26.8571	22.5258	22.5078	24.8656	24.1109	24.1191	23.7837	23.3434	23.8929	23.2489	23.04	23.4455	23.2923				+	1222 5aza2 20h_WT 5aza2 20h;1222 5aza2 4h_WT 5aza2 4h;1222 DMSO_WT DMSO				10	10	9	21.8	21.8	20.4	68.017	0
F5H539	F5H539		TDG	+	0.616002	0.965607		0.144448	0.308656	25.8099	25.9582	23.7053	25.8598	25.771	23.025	24.3475	25.5618	25.6599	23.1904	24.4484	24.1719	22.7502	22.9628	23.9862	22.0195	23.2176	22.7531	24.0205	24.0359	23.5937	24.1331	24.216	23.0916					1222 5aza2 20h_WT 5aza2 20h				6	2	2	60.9	25.4	25.4	15.365	0
F8W0Q9;Q8NEY8-9;Q8NEY8-8;Q8NEY8-2;Q8NEY8;F8VPY7;F8VWU8;F8WF16;B7Z8L1;F8W6A0;Q8NEY8-6;Q8NEY8-3;F8VRK2;REV__K7EN69;Q8NEY8-5	F8W0Q9;Q8NEY8-9;Q8NEY8-8;Q8NEY8-2;Q8NEY8;F8VPY7;F8VWU8;F8WF16;B7Z8L1;F8W6A0;Q8NEY8-6;Q8NEY8-3	Periphilin-1	PPHLN1	+	0.902964	0.709891	+	0.535062	0.413197	25.3462	25.6855	24.8625	24.6436	25.189	25.0116	24.5985	24.5518	24.6681	25.0178	23.5165	24.4958	22.5744	23.0612	24.0475	22.5562	22.727	22.0212	23.546	23.2243	23.6653	23.5343	22.8524	23.1455				+	1222 5aza2 20h_WT 5aza2 20h;1222 5aza2 4h_WT 5aza2 4h;1222 DMSO_WT DMSO				5	5	5	14.5	14.5	14.5	44.682	0
G8JL98;Q13569;B4E127;F5H0I7;H0YH18	G8JL98;Q13569;B4E127;F5H0I7	G/T mismatch-specific thymine DNA glycosylase	TDG	+	0.0589482	0.0863543	+	0.030854	0.0419288	28.9961	28.8254	27.303	29.2188	28.8287	28.9346	27.4253	28.9769	28.7347	28.8542	27.6602	28.7487	22.9438	23.4915	23.3402	22.7109	23.9177	23.6862	23.7051	23.2648	23.202	22.4384	23.5975	22.5579				+	1222 5aza2 20h_WT 5aza2 20h;1222 5aza2 4h_WT 5aza2 4h;1222 DMSO_WT DMSO				15	15	11	46.8	46.8	34.7	45.683	0
H0Y955;P53582	H0Y955;P53582	Methionine aminopeptidase 1	METAP1	+	0.487585	-0.665496		0.493672	-0.753569	23.9825	24.2052	24.5911	23.7458	23.8202	24.6824	24.5527	23.1171	24.2319	24.7398	26.4734	23.7416	22.9432	22.6604	22.6125	22.7735	24.1972	24.4995	23.7791	23.9128	24.3341	23.5065	24.1392	23.1453					1222 5aza2 20h_WT 5aza2 20h				2	2	2	13.5	13.5	13.5	19.115	0.0062278
H7BY22;H0YEM9;Q8NCP5-3;Q8NCP5-4;Q8NCP5-2;Q8NCP5;H0YCZ0;A0A0A0MTE9	H7BY22;H0YEM9;Q8NCP5-3;Q8NCP5-4;Q8NCP5-2;Q8NCP5;H0YCZ0	Zinc finger and BTB domain-containing protein 44	ZBTB44	+	0.200067	0.470304	+	0.225736	0.484466	26.7312	26.7189	24.3363	26.7266	26.679	26.8269	24.7127	26.3512	26.6285	26.6139	23.6059	25.7835	22.6346	24.08	24.964	23.5986	24.1903	23.7577	23.9028	23.2186	23.3478	21.8307	23.5191	22.2717				+	1222 5aza2 20h_WT 5aza2 20h;1222 5aza2 4h_WT 5aza2 4h;1222 DMSO_WT DMSO				4	4	4	9.5	9.5	9.5	63.881	0
H0YLM8;Q8TDJ6;Q8TDJ6-3;Q8TDJ6-2	H0YLM8;Q8TDJ6;Q8TDJ6-3;Q8TDJ6-2	DmX-like protein 2	DMXL2		0.721752	1.00966	+	1.7906	1.99662	23.9538	23.9194	23.8977	26.0587	25.5718	25.7626	24.2285	26.2145	23.723	22.773	24.5322	22.7628	24.6985	23.0271	23.4873	23.4939	23.7485	23.0384	23.7075	23.8909	22.9191	24.5141	23.2297	25.221					1222 5aza2 4h_WT 5aza2 4h				6	6	6	2.6	2.6	2.6	342.15	0
H3BSS6;Q9H2Y7;H3BNX5;Q9H2Y7-2;A0A0C4DGM5;H3BS99;U3KQH7;H3BNJ4	H3BSS6;Q9H2Y7;H3BNX5	Zinc finger protein 106	ZNF106	+	0.499294	0.652748	+	0.102184	0.179175	27.6323	27.5278	26.5506	28.3995	27.5828	27.0805	25.7794	27.7732	26.9387	27.8997	25.6539	27.007	22.3382	22.6953	23.3577	21.9054	22.8808	23.6419	21.7229	23.5506	24.111	23.3623	24.0843	23.0221				+	1222 5aza2 20h_WT 5aza2 20h;1222 5aza2 4h_WT 5aza2 4h;1222 DMSO_WT DMSO				33	33	33	25.7	25.7	25.7	211.95	0
H3BU53	H3BU53		MGA	+	0.351531	0.870437	+	0.495038	0.977	26.5415	25.2922	23.6629	27.1061	26.4672	25.5731	24.39	26.5986	26.113	25.9734	23.1729	23.8617	24.1017	22.3178	22.5806	22.7158	23.1903	23.4027	23.4455	21.9884	23.4941	22.9101	22.5698	24.2303					1222 5aza2 20h_WT 5aza2 20h;1222 5aza2 4h_WT 5aza2 4h				20	2	2	25.4	2.6	2.6	127.14	0
H7C128;H7C179;H7C127;Q9H0E9-4;Q9H0E9-2;B5MCW3;Q9H0E9;Q9H0E9-3;F8WBH2;C9JV05;F8WDX5;D6RID0;F8WCS7;H0YAH7;H7C2P4	H7C128;H7C179;H7C127;Q9H0E9-4;Q9H0E9-2;B5MCW3;Q9H0E9	Bromodomain-containing protein 8	BRD8	+	0.043249	-0.109267	+	0.0871997	-0.29907	27.8188	27.9519	25.5796	28.5023	28.8507	28.4605	24.0784	27.7039	28.6125	28.3533	25.9743	27.3497	23.7933	23.7295	23.3243	23.0652	23.0127	22.0619	22.8458	22.9041	23.1463	23.74	23.5388	23.4559				+	1222 5aza2 20h_WT 5aza2 20h;1222 5aza2 4h_WT 5aza2 4h;1222 DMSO_WT DMSO				15	15	15	24.9	24.9	24.9	93.293	0
J3KSI4;I3L1D2;I3L4E0;J3QS48;I3L295;J3KT75;J3QW43;J3QRD5;O75352-2;O75352;I3L405;I3L261;J3KTK8;J3QQZ4	J3KSI4;I3L1D2;I3L4E0;J3QS48;I3L295;J3KT75;J3QW43;J3QRD5;O75352-2;O75352;I3L405;I3L261;J3KTK8;J3QQZ4	Mannose-P-dolichol utilization defect 1 protein	MPDU1		0.231195	0.85915	+	0.658054	1.92328	27.8989	27.7101	23.633	23.8939	27.6502	27.8603	23.73	28.1519	23.5118	27.689	24.3245	24.174	27.8583	27.8071	24.1838	23.2066	22.9629	22.6071	22.5686	23.7968	23.4425	23.1991	23.5032	23.1826					1222 5aza2 4h_WT 5aza2 4h				2	2	2	38.5	38.5	38.5	5.7856	0
I6L8A6;Q99708;Q99708-2;Q99708-3;F6Q6H0;J3KSA4;J3QL93;J3QLW6;J3QSH7	I6L8A6;Q99708;Q99708-2;Q99708-3;F6Q6H0	DNA endonuclease RBBP8	RBBP8	+	0.0251532	-0.0143161		0.872529	-0.786577	25.6908	25.2962	25.215	25.536	23.8577	25.1163	24.0466	25.6285	25.2225	25.8907	25.4845	25.1976	23.6075	22.8833	23.543	23.4965	23.9387	23.8098	24.1304	23.4411	23.664	23.138	24.1263	22.4387				+	1222 5aza2 20h_WT 5aza2 20h;1222 DMSO_WT DMSO				4	4	4	8	8	8	102.61	0
J3KMZ8;Q92785;Q92785-2;E9PN04	J3KMZ8;Q92785;Q92785-2	Zinc finger protein ubi-d4	DPF2	+	0.111545	0.246352		0.000592747	0.00172949	26.5153	26.4639	24.5549	25.5452	26.4343	26.1894	23.4478	26.0294	25.688	26.2863	23.5717	26.548	22.0223	23.3222	23.34	23.8844	23.9168	23.931	24.2221	23.0356	22.4492	23.4293	24.1291	22.5996				+	1222 5aza2 20h_WT 5aza2 20h;1222 DMSO_WT DMSO				5	5	5	22.2	22.2	22.2	45.78	0
K7EIE8;O95983-2;O95983;A0A087WT34;A0A087X1H1;A0A0A0MTS6	K7EIE8;O95983-2;O95983	Methyl-CpG-binding domain protein 3	MBD3	+	0.292749	0.339008	+	1.43091	0.513135	25.8403	24.8252	23.6876	25.2307	25.1561	25.0073	24.8423	25.2747	24.9125	24.7492	24.171	24.3951	23.0863	24.1435	23.1853	23.2526	23.4516	23.3279	22.8108	23.7803	22.8615	23.6465	23.632	23.2471				+	1222 5aza2 20h_WT 5aza2 20h;1222 5aza2 4h_WT 5aza2 4h;1222 DMSO_WT DMSO				5	5	5	29.4	29.4	29.4	26.322	0
O00410;O00410-3;H0Y8C6;O00410-2;E7ETV3;E7EWK4;E7EQT5;E7EV12;E7EX05;E7ESZ1;E7ETV8;C9JZD8;C9JQT6;C9J875;C9JXE0;C9JZ53;H0Y3V4;F8WF30;C9J583	O00410;O00410-3;H0Y8C6;O00410-2	Importin-5	IPO5		2.08815	-0.610264		2.04574	-0.408874	28.0707	28.4038	28.7256	28.6497	28.8183	28.7329	28.3939	28.7103	29.1561	28.9903	29.1765	28.968	28.566	28.586	28.3258	28.1794	28.6465	28.2546	27.7485	28.0139	28.5322	27.9881	27.898	28.3644				+	1222 DMSO_WT DMSO				24	24	23	25.7	25.7	25.1	123.63	0
O00422-2;O00422;H7BZW6;U3KPY7;U3KQ12	O00422-2;O00422;H7BZW6	Histone deacetylase complex subunit SAP18	SAP18	+	0.145061	0.551466	+	0.0309569	0.0968714	28.2665	28.0305	23.4818	28.1701	27.2065	27.019	24.5637	27.3412	27.2085	27.5067	23.8966	27.1311	23.6896	23.8407	23.4458	23.1169	23.0494	23.6494	23.8394	22.2541	23.4312	23.412	23.048	24.3926				+	1222 5aza2 20h_WT 5aza2 20h;1222 5aza2 4h_WT 5aza2 4h;1222 DMSO_WT DMSO				7	7	7	55.8	55.8	55.8	19.526	0
O00567;A0A494C128;H0Y653;H0YDU4;Q5JXT2	O00567;A0A494C128;H0Y653;H0YDU4	Nucleolar protein 56	NOP56	+	0.876375	0.69764	+	0.915552	0.187612	26.9713	27.1484	25.7829	25.6488	25.9947	25.9018	25.7711	25.8437	25.563	25.9465	25.7061	25.5452	24.5069	22.6736	25.0115	24.4164	23.9615	24.4424	25.4991	24.6117	24.1587	24.6185	25.3656	24.2069				+	1222 5aza2 20h_WT 5aza2 20h;1222 5aza2 4h_WT 5aza2 4h;1222 DMSO_WT DMSO				14	14	14	28.8	28.8	28.8	66.049	0
O14949	O14949	Cytochrome b-c1 complex subunit 8	UQCRQ	+	1.57909	0.85444		0.484677	0.420198	24.7668	24.5275	23.9341	24.7969	24.3808	24.769	23.914	23.2247	23.051	23.6745	24.0214	23.8608	23.3148	23.0258	24.1513	23.4719	25.71	23.4802	24.4232	23.185	23.2621	24.9244	24.0584	23.0021					1222 5aza2 20h_WT 5aza2 20h				3	3	3	29.3	29.3	29.3	9.9062	0
O14978;I3NI39;I3L393;I3L2X3;I3L0N0;B4DI05	O14978;I3NI39;I3L393;I3L2X3	Zinc finger protein 263	ZNF263	+	0.0065956	0.0218349	+	0.378302	0.687906	26.4626	26.87	23.4618	26.4837	26.7416	26.7475	26.1196	26.3336	26.7227	26.747	23.496	26.2249	23.297	22.8578	23.8537	23.3071	21.3613	23.1246	23.2678	22.9074	22.8015	22.4688	23.2807	22.3237				+	1222 5aza2 20h_WT 5aza2 20h;1222 5aza2 4h_WT 5aza2 4h;1222 DMSO_WT DMSO				6	6	6	11.7	11.7	11.7	77.298	0
O15015-1	O15015-1	Zinc finger protein 646	ZNF646	+	0.328469	0.243066	+	0.0605137	0.0591006	28.7335	28.8812	28.0524	28.5428	28.6374	28.8285	27.795	28.2131	28.6785	28.7822	27.6832	28.0938	26.6331	26.1218	27.4754	26.3719	26.4813	27.0733	27.4908	26.6006	26.6599	26.9524	27.3621	26.4363				+	1222 5aza2 20h_WT 5aza2 20h;1222 5aza2 4h_WT 5aza2 4h;1222 DMSO_WT DMSO				51	51	2	34.6	34.6	1.9	200.76	0
O15060	O15060	Zinc finger and BTB domain-containing protein 39	ZBTB39	+	0.78959	1.21128	+	0.519277	0.578235	27.205	26.6436	24.8407	25.1706	25.189	25.257	25.2711	25.6107	23.4809	25.5529	24.409	25.572	22.6485	22.419	24.9987	22.9148	23.4097	22.1197	24.5129	23.6181	22.92	22.0348	24.6517	23.2235					1222 5aza2 20h_WT 5aza2 20h;1222 5aza2 4h_WT 5aza2 4h				6	6	6	10	10	10	79	0
O15164	O15164	Transcription intermediary factor 1-alpha	TRIM24	+	0.00627299	-0.0116653	+	0.0921691	-0.202195	29.7277	29.8187	28.7409	30.5921	30.4477	30.3032	27.7155	29.6509	30.3372	30.4024	28.2897	29.8967	24.2307	23.2457	24.4174	22.6243	23.9001	22.7802	24.7118	22.9166	23.9281	23.5045	25.0697	23.5832				+	1222 5aza2 20h_WT 5aza2 20h;1222 5aza2 4h_WT 5aza2 4h;1222 DMSO_WT DMSO				46	46	1	50.2	50.2	1.1	116.83	0
O15525;I3L2F8	O15525	Transcription factor MafG	MAFG	+	0.0658972	0.129604	+	0.173701	-0.397358	26.7048	26.4124	24.5129	26.7145	26.57	26.5454	23.3442	25.7772	26.5963	26.5583	24.6361	26.0355	23.6124	22.8157	22.2866	22.5783	23.5878	23.5158	23.4714	21.8029	23.0381	22.716	23.2458	23.6953				+	1222 5aza2 20h_WT 5aza2 20h;1222 5aza2 4h_WT 5aza2 4h;1222 DMSO_WT DMSO				9	7	7	51.9	40.7	40.7	17.849	0
O43290;E9PQI8	O43290	U4/U6.U5 tri-snRNP-associated protein 1	SART1	+	0.503724	0.421592	+	0.0724378	-0.0956788	31.1444	31.4491	30.0918	30.9281	30.8817	30.7534	29.1853	30.724	30.8394	30.935	29.8694	30.2833	23.1143	22.7652	22.9768	23.8069	22.2258	23.672	22.5461	22.8157	22.6777	23.1026	22.4425	22.8419				+	1222 5aza2 20h_WT 5aza2 20h;1222 5aza2 4h_WT 5aza2 4h;1222 DMSO_WT DMSO				68	68	68	62	62	62	90.254	0
O43298;Q5JU97	O43298;Q5JU97	Zinc finger and BTB domain-containing protein 43	ZBTB43		1.73065	-1.55118		0.455537	-0.738532	25.2227	23.3224	23.5596	24.135	25.9849	26.0674	23.2777	24.1604	25.8519	26.1253	25.0606	25.4067	22.4554	23.477	24.5002	22.3894	23.968	22.8454	23.5072	23.2862	23.4953	22.0631	24.459	23.3966				+	1222 DMSO_WT DMSO				2	2	2	6	6	6	52.63	0
O43390-4;O43390;O43390-2;A0A6Q8PH35;B4DT28;O43390-3;A0A6Q8PH31;A0A6Q8PEX7;A0A6Q8PHG0;A0A286YEZ8	O43390-4;O43390;O43390-2;A0A6Q8PH35;B4DT28;O43390-3;A0A6Q8PH31;A0A6Q8PEX7	Heterogeneous nuclear ribonucleoprotein R	HNRNPR	+	0.0451608	0.0460677		0.270164	0.133162	26.83	26.9312	25.5499	25.8967	26.844	26.3494	25.9739	26.3889	26.0794	26.1659	26.2468	26.5315	23.3676	22.5706	25.7478	24.846	23.3609	25.0795	26.2554	25.3816	22.83	22.7456	26.0221	23.1535				+	1222 5aza2 20h_WT 5aza2 20h;1222 DMSO_WT DMSO				9	9	8	20.7	20.7	19.3	59.952	0
O60264;A0A0A0MRP6;B7ZLQ5;P28370-2;P28370	O60264	SWI/SNF-related matrix-associated actin-dependent regulator of chromatin subfamily A member 5	SMARCA5	+	0.113594	0.113408		0.111889	-0.136562	25.7609	26.5068	25.8563	25.3418	26.5589	25.7631	25.0456	25.0983	25.6036	25.7356	25.1606	26.5124	22.7961	22.8653	23.3241	23.066	23.6875	22.928	25.1065	24.1175	23.3578	24.121	23.8897	22.8048				+	1222 5aza2 20h_WT 5aza2 20h;1222 DMSO_WT DMSO				15	15	15	14.7	14.7	14.7	121.9	0
O60675;B0QY71;B0QY70;Q9ULX9-2;Q9ULX9	O60675	Transcription factor MafK	MAFK	+	0.0503979	0.0984497	+	0.0329322	-0.0720549	27.8582	27.9938	25.8974	27.797	28.1504	27.8356	25.5164	27.3619	27.9719	28.0661	26.0506	27.064	23.0702	23.358	23.773	22.4411	23.0316	24.1508	23.0755	22.0657	22.7284	23.7445	23.1303	24.1927				+	1222 5aza2 20h_WT 5aza2 20h;1222 5aza2 4h_WT 5aza2 4h;1222 DMSO_WT DMSO				11	11	9	58.3	58.3	51.3	17.523	0
O60832;O60832-2;C9IYT0;H7C0M1;H7C2Q9;H7BZF2;H7C2Q2	O60832;O60832-2;C9IYT0;H7C0M1	H/ACA ribonucleoprotein complex subunit 4	DKC1		0.0807101	0.200157	+	0.0136711	-0.0188961	29.4219	29.4073	26.0847	27.186	28.643	27.7848	27.0084	27.7876	28.2761	28.2471	26.8823	27.8938	26.4397	26.1383	25.5741	23.8641	25.7702	23.3851	23.4824	24.0676	25.8372	23.7103	23.8175	26.2795				+	1222 5aza2 4h_WT 5aza2 4h;1222 DMSO_WT DMSO				17	17	17	38.5	38.5	38.5	57.673	0
O75081-2;O75081-4;O75081;H3BNH2;A0A087WWT6;A0A0A0MSU1;Q06455-4;Q06455-2;Q06455;Q06455-3	O75081-2;O75081-4;O75081	Protein CBFA2T3	CBFA2T3	+	0.166866	-0.227088	+	0.0742518	-0.132143	25.949	26.2367	25.1538	25.6207	26.3692	26.1802	24.5505	26.2401	26.0054	26.5065	24.6267	26.7299	22.8266	23.5768	23.6627	23.6665	24.0668	22.3417	23.3121	24.2466	23.0401	23.703	23.652	23.518				+	1222 5aza2 20h_WT 5aza2 20h;1222 5aza2 4h_WT 5aza2 4h;1222 DMSO_WT DMSO				9	9	9	19	19	19	62.371	0
Q5JRI1;O75494-5;O75494-4;O75494-6;O75494-3;O75494-2;O75494;Q6IQ42;R4GMP8;Q8WXF0	Q5JRI1;O75494-5;O75494-4;O75494-6;O75494-3;O75494-2;O75494	Serine/arginine-rich splicing factor 10	SRSF10	+	0.234909	-0.369379		0.6527	-1.05181	26.8829	26.187	24.2418	25.992	24.1002	25.8728	23.8107	26.7902	25.5122	26.8405	26.5123	25.9161	22.9893	22.7065	24.071	23.3852	23.4856	23.9367	27.1952	23.3872	23.8509	23.4034	26.5681	23.702					1222 5aza2 20h_WT 5aza2 20h				5	5	5	39.5	39.5	39.5	20.913	0
O75820-4;O75820-2;O75820;O75820-3	O75820-4;O75820-2;O75820;O75820-3	Zinc finger protein 189	ZNF189	+	0.444599	-0.137938	+	0.556529	-0.165915	25.9064	26.2158	26.0686	26.3893	26.2774	26.0996	26.2592	25.832	26.1911	26.5625	26.1804	26.1978	22.5661	23.4602	24.8504	23.7237	23.3759	23.7492	25.3849	23.2772	23.2145	23.8629	22.7702	22.9021				+	1222 5aza2 20h_WT 5aza2 20h;1222 5aza2 4h_WT 5aza2 4h;1222 DMSO_WT DMSO				11	11	11	21.7	21.7	21.7	68.188	0
O75925;O75925-2;O75925-3;H3BSI8;H3BS65	O75925;O75925-2;O75925-3	E3 SUMO-protein ligase PIAS1	PIAS1	+	0.814919	0.347858	+	0.217162	-0.147628	29.4396	29.4094	28.9945	29.1434	28.5455	28.317	28.9209	29.2216	28.5713	28.6024	29.1238	29.298	23.584	22.7274	23.9185	23.0564	23.9491	23.7638	23.9578	23.0286	24.9774	23.6876	23.7206	22.8383				+	1222 5aza2 20h_WT 5aza2 20h;1222 5aza2 4h_WT 5aza2 4h;1222 DMSO_WT DMSO				15	15	12	26.7	26.7	23.5	71.835	0
O94864;O94864-2;O94864-4	O94864;O94864-2	STAGA complex 65 subunit gamma	SUPT7L		0.194932	-0.41984		0.0664406	-0.155525	25.6078	25.5281	23.0798	25.5637	26.1685	25.8307	23.4748	25.3628	25.8186	26.2417	23.6651	25.7335	24.0038	22.6962	24.3291	23.3026	24.0626	23.4129	24.0169	22.9968	23.0458	22.161	24.05	23.6949				+	1222 DMSO_WT DMSO				5	5	5	14.5	14.5	14.5	46.192	0
O95125;O95125-2;E9PM99	O95125;O95125-2	Zinc finger protein 202	ZNF202	+	0.0350741	0.09829	+	0.0110527	0.0222263	27.9823	27.9231	24.3731	27.1264	28.0094	26.6619	25.6065	26.823	26.5962	27.6374	25.5166	27.2617	22.549	21.8312	23.5608	24.2361	23.8616	22.7405	24.3594	23.3417	23.1762	22.5087	22.859	22.8976				+	1222 5aza2 20h_WT 5aza2 20h;1222 5aza2 4h_WT 5aza2 4h;1222 DMSO_WT DMSO				12	12	12	19.1	19.1	19.1	74.72	0
O95239;O95239-2;Q2VIQ3	O95239;O95239-2	Chromosome-associated kinesin KIF4A	KIF4A		0.136395	-0.244298	+	0.224302	0.300266	23.1949	24.985	24.1515	25.4804	25.3066	25.1891	24.1447	25.3496	25.0262	25.4644	23.3792	24.9191	24.2321	23.2635	23.9591	23.5618	23.526	22.4504	23.3843	22.2937	21.7651	23.7298	24.1901	23.6146					1222 5aza2 4h_WT 5aza2 4h				8	8	8	7.7	7.7	7.7	139.88	0
O95644-5;O95644-4;O95644-6;O95644;F5H4S8;O95644-17;O95644-8;O95644-11;O95644-3;O95644-10;O95644-2	O95644-5;O95644-4;O95644-6;O95644;F5H4S8;O95644-17;O95644-8;O95644-11;O95644-3;O95644-10;O95644-2	Nuclear factor of activated T-cells, cytoplasmic 1	NFATC1	+	0.105895	-0.15083		0.463611	-0.664418	25.4738	25.7386	23.6637	25.7237	25.7209	25.4961	22.996	24.3325	25.3544	25.3713	24.8484	25.6291	22.5882	23.8344	23.5845	23.2318	23.4103	23.523	23.5813	23.5394	22.3745	23.2686	23.2683	23.2835				+	1222 5aza2 20h_WT 5aza2 20h;1222 DMSO_WT DMSO				9	9	5	14.8	14.8	8.4	87.856	0
P05423;E5RHT4;E7EQ68	P05423;E5RHT4	DNA-directed RNA polymerase III subunit RPC4	POLR3D	+	0.422715	0.378874	+	0.0641115	0.0716133	28.8957	28.6078	27.5781	28.8699	28.5522	28.5234	27.2605	28.3864	28.3787	28.5393	27.4105	28.1075	22.8026	22.9325	23.6155	22.828	23.6543	22.8392	23.4568	22.3257	23.7519	24.1804	23.3097	22.9201				+	1222 5aza2 20h_WT 5aza2 20h;1222 5aza2 4h_WT 5aza2 4h;1222 DMSO_WT DMSO				21	21	21	49	49	49	44.395	0
P07910;G3V576;G3V2Q1;G3V555;G3V575	P07910;G3V576;G3V2Q1;G3V555;G3V575	Heterogeneous nuclear ribonucleoproteins C1/C2	HNRNPC	+	0.48056	-1.61246	+	0.260738	-0.16544	29.9776	30.1573	23.706	28.8053	29.5886	29.8416	29.96	29.0439	29.5109	30.0215	29.477	30.0865	23.6889	24.1264	23.5421	22.9285	22.9994	23.2305	23.3575	23.071	23.7816	22.9808	24.443	23.1133				+	1222 5aza2 20h_WT 5aza2 20h;1222 5aza2 4h_WT 5aza2 4h;1222 DMSO_WT DMSO				33	2	2	63.4	11.8	11.8	33.67	0
P09874;A0A7I2V3E1;A0A7I2V5E9;A0A7I2V625;A0A7I2V384	P09874;A0A7I2V3E1;A0A7I2V5E9;A0A7I2V625	Poly [ADP-ribose] polymerase 1	PARP1	+	1.92507	0.631907	+	0.619761	0.161943	27.4982	27.7679	27.1042	27.06	26.7546	27.1299	27.0149	26.6512	26.8856	26.6968	26.6323	26.6879	23.8223	24.4621	25.8991	24.5245	24.4842	24.9437	25.5903	24.5331	23.6821	25.3865	26.2971	24.6221				+	1222 5aza2 20h_WT 5aza2 20h;1222 5aza2 4h_WT 5aza2 4h;1222 DMSO_WT DMSO				20	20	20	22.4	22.4	22.4	113.08	0
Q99878;Q96KK5;P0C0S8;A0A0U1RR32;A0A0U1RRH7;Q9BTM1;P20671;Q9BTM1-2;H0YFX9;Q96QV6;Q8IUE6	Q99878;Q96KK5;P0C0S8;A0A0U1RR32;A0A0U1RRH7;Q9BTM1;P20671;Q9BTM1-2;H0YFX9;Q96QV6	Histone H2A type 1-J;Histone H2A type 1-H;Histone H2A type 1;Histone H2A.J;Histone H2A type 1-D;Histone H2A;Histone H2A type 1-A	HIST1H2AJ;HIST1H2AH;HIST1H2AG;H2AFJ;HIST1H2AD;HIST1H2AA		0.258501	0.17987	+	0.694694	0.320482	30.8138	29.7988	29.8931	29.9212	30.2429	30.1955	29.8912	30.6597	29.6966	29.6191	30.2614	30.1304	28.64	28.8036	31.4494	29.2035	28.5409	27.7484	29.2821	29.6963	28.1345	27.364	29.7588	28.6949					1222 5aza2 4h_WT 5aza2 4h				8	6	0	71.9	64.8	0	13.936	0
P10244-2;P10244;A0A0C4DG19;Q708E3;A0A087WTI6;Q708E1;E9PLN0;E9PJF1;E9PMQ0;E9PJ96;E9PPL8;E9PKZ3;E9PQQ2;E9PNH6;E9PN92;E9PIW4;E9PMZ0;F8W8G5;Q708E6;E9PN43;P10242-2;P10242-11;P10242-10;P10242-9;P10242-3;P10242-5;P10242;E9PJT2;P10242-6;P10243-2;P10242-12;P10242-8;P10243;P10242-7;P10242-4	P10244-2;P10244	Myb-related protein B	MYBL2		0.137455	-0.32531	+	0.438583	0.561409	23.4423	25.5485	22.8636	25.6297	25.6048	25.4077	24.7309	25.2876	25.4348	25.6713	24.36	23.3193	23.2978	23.3184	24.085	23.4472	23.3386	23.2745	25.0492	22.6261	23.6379	23.7085	22.863	23.5897					1222 5aza2 4h_WT 5aza2 4h				6	6	6	18.3	18.3	18.3	75.864	0
P11388;P11388-2;P11388-3;P11388-4;J3KTB7	P11388;P11388-2;P11388-3;P11388-4	DNA topoisomerase 2-alpha	TOP2A	+	0.345577	0.302092	+	0.182642	-0.334225	28.1417	28.1547	28.0398	28.797	28.7015	28.3545	25.8598	27.6722	28.59	28.4089	27.1184	27.8076	19.2056	23.8705	21.312	23.0223	23.7782	19.6498	23.1469	19.1691	23.7566	22.7306	23.8225	19.5471				+	1222 5aza2 20h_WT 5aza2 20h;1222 5aza2 4h_WT 5aza2 4h;1222 DMSO_WT DMSO				83	66	66	50.6	44.2	44.2	174.38	0
P13807;P13807-2;M0QYU1	P13807;P13807-2	Glycogen [starch] synthase, muscle	GYS1	+	0.242447	0.563057		0.0627678	-0.165499	25.6936	25.7908	23.8753	25.7745	23.5856	25.6669	24.0946	24.873	26.0824	26.017	24.0801	22.7026	23.5849	22.6001	23.2145	22.87	26.4295	22.9322	23.5798	24.061	26.0995	22.7391	23.5208	23.8028					1222 5aza2 20h_WT 5aza2 20h				5	5	5	8.8	8.8	8.8	83.785	0
P14316-2;P14316;D6R9N5;D6RB08;K4DIA5;H0Y956;K4DIA4;D6RED1	P14316-2;P14316;D6R9N5;D6RB08;K4DIA5	Interferon regulatory factor 2	IRF2	+	0.0523396	0.0807877	+	0.0990205	-0.189144	29.2121	29.512	27.7776	28.9712	29.5234	29.2974	26.9425	28.6299	29.3628	29.5268	27.9648	28.2953	23.4229	22.8794	23.9769	24.6144	23.3044	23.1655	23.0003	23.7807	23.2274	23.0853	23.882	23.4631				+	1222 5aza2 20h_WT 5aza2 20h;1222 5aza2 4h_WT 5aza2 4h;1222 DMSO_WT DMSO				11	11	11	28	28	28	39.156	0
P15923-2;X6REB3;A0A0A0MRB7;K7ENH8;A0A0A0MTS0;K7EMM4	P15923-2;X6REB3;A0A0A0MRB7;K7ENH8		TCF3	+	0.368351	-0.552239	+	0.847523	-0.973205	28.8365	27.858	26.6077	28.629	28.3491	28.0235	26.5191	27.3556	29.0067	29.1329	27.342	28.6585	23.9845	22.6457	25.1009	23.1591	23.1942	24.2291	25.299	23.7009	23.502	22.8002	25.1371	23.6698				+	1222 5aza2 20h_WT 5aza2 20h;1222 5aza2 4h_WT 5aza2 4h;1222 DMSO_WT DMSO				17	17	4	46.1	46.1	4.9	67.264	0
P17028;P17028-2;K7EPL1;K7EQP8;K7EPZ8	P17028;P17028-2	Zinc finger protein 24	ZNF24	+	0.43914	0.330026	+	0.131893	-0.0891457	28.1604	28.7227	27.678	27.8896	27.6055	27.7802	27.7967	27.5916	27.799	27.1207	27.8886	28.3223	25.5331	23.5331	27.8699	22.7246	22.8401	22.1639	24.3231	23.6147	24.3963	22.7502	23.7593	23.3302				+	1222 5aza2 20h_WT 5aza2 20h;1222 5aza2 4h_WT 5aza2 4h;1222 DMSO_WT DMSO				16	16	16	60.6	60.6	60.6	42.155	0
P23497-4;P23497-3;P23497;P23497-5;P23497-2;E9PHV6;P23497-6;P23497-7;C9JBL0;H7C4B4;Q9H930-3;H0Y4R8	P23497-4;P23497-3;P23497;P23497-5;P23497-2;E9PHV6;P23497-6;P23497-7;C9JBL0	Nuclear autoantigen Sp-100	SP100	+	0.0741041	-0.110967	+	0.0927837	-0.142294	30.3468	30.6672	28.7512	29.9671	30.5175	30.3596	28.5792	30.1506	30.3519	30.3337	29.0397	30.4507	21.2952	23.6832	23.1954	23.7498	22.9992	23.2621	23.7506	24.3235	23.924	23.4811	24.2497	22.4613				+	1222 5aza2 20h_WT 5aza2 20h;1222 5aza2 4h_WT 5aza2 4h;1222 DMSO_WT DMSO				30	30	22	37.6	37.6	31.5	101.57	0
P23526;P23526-2	P23526	Adenosylhomocysteinase	AHCY	+	0.655433	0.875553		0.0607538	-0.136942	24.3914	24.866	26.0996	25.085	23.3374	23.3443	25.8496	23.8607	23.3846	24.1852	25.7451	23.6249	23.7188	23.77	23.5623	23.4616	23.064	23.2188	25.9563	23.4889	23.092	24.0833	24.3319	22.7761					1222 5aza2 20h_WT 5aza2 20h				5	5	5	12.5	12.5	12.5	47.716	0
P29374;P29374-3;P29374-2;C9J1W3;H7C485;F8WAR5;C9JIF4	P29374;P29374-3;P29374-2	AT-rich interactive domain-containing protein 4A	ARID4A	+	0.173097	0.285918	+	0.186399	-0.464301	28.2839	28.6244	26.9378	28.1741	28.3541	28.0399	24.809	27.8162	28.3951	28.5525	26.2526	27.6763	23.457	22.2043	24.3166	23.4016	23.5914	22.8649	23.8179	23.0221	23.0633	23.6456	24.3943	23.2361				+	1222 5aza2 20h_WT 5aza2 20h;1222 5aza2 4h_WT 5aza2 4h;1222 DMSO_WT DMSO				35	35	35	29.9	29.9	29.9	142.75	0
P29375;P29375-2;E7EV89	P29375;P29375-2;E7EV89	Lysine-specific demethylase 5A	KDM5A		0.104366	0.274756		0.0861658	-0.254299	26.5928	26.8185	23.4054	25.4103	26.5095	26.1724	22.5273	24.9016	25.7481	26.1922	23.6014	25.5863	24.4058	23.9391	23.3926	24.0101	23.2035	22.7842	24.0491	23.4836	22.5907	22.9115	23.9031	23.7215				+	1222 DMSO_WT DMSO				14	14	14	11.6	11.6	11.6	192.09	0
P29590;P29590-5;H3BT29;H3BVD2	P29590;P29590-5	Protein PML	PML	+	0.0781983	0.149728	+	0.0230363	0.0474653	33.3955	33.3356	31.2526	33.1276	33.4636	33.318	31.1513	32.7695	33.2291	33.3324	31.3235	32.6274	22.7217	21.4551	23.1181	23.5011	19.9103	20.5193	24.4646	20.9334	23.4798	21.3306	24.9771	23.3475				+	1222 5aza2 20h_WT 5aza2 20h;1222 5aza2 4h_WT 5aza2 4h;1222 DMSO_WT DMSO				65	65	0	56.3	56.3	0	97.55	0
P29590-11;P29590-12	P29590-11;P29590-12	Protein PML	PML	+	0.276164	0.316764	+	0.1123	0.0975404	30.6589	30.4542	29.1585	29.4921	29.8612	29.9269	29.477	29.6217	29.9555	29.9959	28.7171	29.8282	23.3663	22.196	23.8986	22.6742	24.0531	22.7906	24.7467	23.0664	22.917	22.1516	23.4104	22.9095				+	1222 5aza2 20h_WT 5aza2 20h;1222 5aza2 4h_WT 5aza2 4h;1222 DMSO_WT DMSO				60	3	0	53.7	3.5	0	92.563	0
P29590-2	P29590-2	Protein PML	PML	+	0.339385	-1.38954	+	0.222897	-0.86174	30.9578	23.4646	27.9454	29.9973	30.1087	30.4056	24.2827	29.6792	29.5547	30.3992	27.9396	30.0297	22.8561	22.8026	24.1133	23.8678	24.4884	22.5583	22.8799	23.078	23.472	23.5094	23.8721	22.5952				+	1222 5aza2 20h_WT 5aza2 20h;1222 5aza2 4h_WT 5aza2 4h;1222 DMSO_WT DMSO				54	3	3	68.4	4.6	4.6	67.47	0
P29590-3;P29590-8	P29590-3;P29590-8	Protein PML	PML	+	0.103261	-0.41269	+	0.00955662	0.0280609	29.4418	29.0905	23.8604	28.8069	29.2832	29.1532	26.0788	28.4474	28.9624	29.3234	26.4102	28.1545	22.8325	22.6023	23.7991	23.0284	23.5694	23.2517	23.0549	22.3432	23.5675	22.0773	23.1942	22.6185				+	1222 5aza2 20h_WT 5aza2 20h;1222 5aza2 4h_WT 5aza2 4h;1222 DMSO_WT DMSO				56	5	0	59.5	12.1	0	90.241	0
P37268-5;P37268;E9PNM1;A0A1W2PQ47;P37268-3;P37268-2;P37268-4;E9PJG4;E9PS69;E9PQ90;E9PNJ2;E9PSH1	P37268-5;P37268;E9PNM1;A0A1W2PQ47;P37268-3;P37268-2;P37268-4	Squalene synthase	FDFT1		0.353915	-0.218724		0.412696	-0.205997	27.685	27.7708	27.2319	26.7771	27.5501	27.7833	27.0355	27.1468	27.9208	27.684	27.4032	27.3316	27.5433	27.1314	25.7745	26.1638	27.0601	26.8852	23.7079	26.1255	27.1664	26.7733	26.1747	26.4513				+	1222 DMSO_WT DMSO				14	14	14	45.7	45.7	45.7	43.06	0
P37275-3;P37275-4;P37275-5;P37275;P37275-2;H0YMD3;H0YND9;F6TDF5	P37275-3;P37275-4;P37275-5;P37275;P37275-2	Zinc finger E-box-binding homeobox 1	ZEB1		0.271897	-0.762418	+	0.211243	-0.376025	27.1167	26.9119	22.5205	26.7612	27.3425	26.8673	24.5173	26.1289	27.0238	27.3359	26.0379	25.9624	23.4217	23.7494	23.2095	24.4013	23.4137	22.8578	23.4267	23.0566	23.3266	22.5817	22.9052	23.2726				+	1222 5aza2 4h_WT 5aza2 4h;1222 DMSO_WT DMSO				14	8	8	18.7	14.5	14.5	116.59	0
P38919;I3L3H2	P38919;I3L3H2	Eukaryotic initiation factor 4A-III;Eukaryotic initiation factor 4A-III, N-terminally processed	EIF4A3	+	0.706915	0.456803	+	1.36273	0.35411	27.7204	27.9251	26.8582	26.8359	27.3179	27.2123	27.2651	27.1335	26.9587	26.7239	26.6153	27.2145	23.6187	22.3615	26.642	24.3745	23.9101	23.2453	23.8757	23.1524	24.1309	23.689	23.6506	23.8985				+	1222 5aza2 20h_WT 5aza2 20h;1222 5aza2 4h_WT 5aza2 4h;1222 DMSO_WT DMSO				11	11	10	32.1	32.1	28.2	46.871	0
P40222	P40222	Alpha-taxilin	TXLNA	+	0.614146	1.27299		0.212724	-0.605206	27.2268	26.5929	24.554	26.3139	23.5232	26.6803	23.7652	23.2061	23.2809	26.7725	25.6425	23.8997	22.4958	23.0964	24.0834	24.1345	23.2871	22.7228	23.791	23.0693	23.3703	22.9952	23.7287	22.6124					1222 5aza2 20h_WT 5aza2 20h				1	1	1	2.9	2.9	2.9	61.89	0.006264
P41212;J3KN52	P41212	Transcription factor ETV6	ETV6	+	0.155177	0.286974	+	0.0332661	-0.126716	27.8929	27.793	27.2308	28.7486	28.5568	28.4757	24.0674	28.9105	28.6127	28.769	26.1626	26.973	22.6183	22.9873	23.5616	23.6099	23.2338	24.2521	24.4521	22.7003	22.851	24.6029	23.9876	22.3149				+	1222 5aza2 20h_WT 5aza2 20h;1222 5aza2 4h_WT 5aza2 4h;1222 DMSO_WT DMSO				7	7	7	23.7	23.7	23.7	52.999	0
P42224;A0A669KB53;A0A669KBA4;A0A669KB56;A0A669KB68;P42224-2;A0A669KBI6;J3KPM9;A0A669KB52;A0A669KB75;E7EPD2;A0A669KB17;D2KFR9;E7ENM1;E9PH66;Q67C41;A0A669KBK4	P42224;A0A669KB53;A0A669KBA4;A0A669KB56;A0A669KB68;P42224-2;A0A669KBI6;J3KPM9;A0A669KB52;A0A669KB75;E7EPD2	Signal transducer and activator of transcription 1-alpha/beta;Signal transducer and activator of transcription	STAT1	+	0.703384	-0.121374	+	1.3224	-0.207802	27.358	27.576	27.443	27.6268	27.5138	27.5245	27.2869	27.3329	27.5709	27.5298	27.7881	27.6005	26.2761	26.7135	27.2928	26.6099	26.6796	26.545	25.6925	26.6784	26.5073	26.2539	26.4144	26.658				+	1222 5aza2 20h_WT 5aza2 20h;1222 5aza2 4h_WT 5aza2 4h;1222 DMSO_WT DMSO				32	32	32	48.5	48.5	48.5	87.334	0
P46013;P46013-2	P46013;P46013-2	Antigen KI-67	MKI67		0.189739	0.463907		0.138288	-0.274704	24.3262	25.3587	28.2623	25.643	24.681	25.3512	26.6858	23.9177	25.3132	25.2227	26.7236	24.4749	23.8458	24.3266	27.8258	23.8232	24.1033	22.9829	26.5855	23.4144	22.3185	22.5429	25.1425	22.0916				+	1222 DMSO_WT DMSO				30	30	30	13.5	13.5	13.5	358.69	0
P46060;H0Y4Q3;B0QYT5;B0QYT4;B0QYT6	P46060	Ran GTPase-activating protein 1	RANGAP1	+	0.169719	-0.395293	+	0.0445126	0.0989428	30.4555	30.6266	27.881	30.6214	30.4034	30.7934	29.0356	31.3291	30.1455	31.0592	28.6531	31.3079	24.1615	25.7009	24.233	28.4896	26.7943	23.9934	23.68	23.6745	23.1345	27.5904	27.1823	23.7888				+	1222 5aza2 20h_WT 5aza2 20h;1222 5aza2 4h_WT 5aza2 4h;1222 DMSO_WT DMSO				38	38	38	63.7	63.7	63.7	63.541	0
P46100-3;P46100;P46100-2;P46100-5;P46100-4;A0A096LNW1;A0A096LNL9;P46100-6;A0A096LNN3;A0A6Q8PHA4;H0Y3T0;A0A096LNR8;A0A087WWG0;A0A096LNL6;A0A096LP59	P46100-3;P46100;P46100-2;P46100-5;P46100-4;A0A096LNW1;A0A096LNL9;P46100-6	Transcriptional regulator ATRX	ATRX	+	0.401316	0.630968	+	0.288711	0.453976	28.5549	28.5677	26.5757	27.8846	28.4356	28.0884	26.5437	27.8073	28.1282	28.0206	25.9618	26.9484	23.3036	23.2967	23.6876	23.493	24.0738	23.5493	24.5588	22.8517	23.2599	22.7314	23.8663	23.3656				+	1222 5aza2 20h_WT 5aza2 20h;1222 5aza2 4h_WT 5aza2 4h;1222 DMSO_WT DMSO				23	23	23	12.3	12.3	12.3	269.81	0
P49756;P49756-2;P49756-3;E9PQU5;E9PSE8;H0YE46;P49756-4	P49756	RNA-binding protein 25	RBM25	+	0.247086	0.469107	+	0.0798645	-0.187469	30.2425	31.0243	28.092	29.7477	30.1696	29.6654	27.0252	29.62	30.007	30.0531	28.102	29.0678	23.6273	22.0172	23.8234	22.7024	22.849	23.3949	23.5169	23.92	24.2574	22.973	24.3627	23.6606				+	1222 5aza2 20h_WT 5aza2 20h;1222 5aza2 4h_WT 5aza2 4h;1222 DMSO_WT DMSO				42	42	42	38	38	38	100.18	0
P49792;J3KQ37;F8VYC4;A0A286YES2;A0A1W2PNU4;P0DJD0;P0DJD1;Q99666;O14715;H7BZ48;F8WBP7;F8W705;Q99666-2	P49792	E3 SUMO-protein ligase RanBP2	RANBP2	+	0.80099	0.602184	+	0.237089	-0.226238	27.0795	27.299	26.7558	27.9436	26.2739	26.2662	25.9987	27.2255	26.4471	26.5353	26.2142	27.4726	24.4335	24.8118	24.7906	24.968	24.8349	24.2526	23.6434	22.1616	24.6347	23.9755	24.088	22.6099				+	1222 5aza2 20h_WT 5aza2 20h;1222 5aza2 4h_WT 5aza2 4h;1222 DMSO_WT DMSO				52	52	34	21.7	21.7	15.7	358.2	0
P55265-5;P55265;P55265-4;A0A7P0Z4F9;A0A7P0Z4K3;A0A3B3ISU1;A0A3B3ISX1;A0A3B3ITG9;A0A7P0TA14	P55265-5;P55265;P55265-4;A0A7P0Z4F9;A0A7P0Z4K3;A0A3B3ISU1;A0A3B3ISX1	Double-stranded RNA-specific adenosine deaminase	ADAR	+	0.300522	0.723071	+	0.173263	0.380309	28.9235	28.4932	25.4668	27.5167	28.0164	28.0884	25.7312	27.1932	28.0386	27.7126	25.1466	26.6101	20.5617	20.7459	21.8418	22.1263	21.9006	20.2788	22.3614	23.3151	22.6289	22.5008	21.3843	22.2116				+	1222 5aza2 20h_WT 5aza2 20h;1222 5aza2 4h_WT 5aza2 4h;1222 DMSO_WT DMSO				37	37	3	47.2	47.2	4.5	103.64	0
P59923;A0A087X0J9	P59923	Zinc finger protein 445	ZNF445	+	0.0202797	0.0204926		0.0702241	-0.101436	25.5857	25.4227	25.5242	25.61	25.4625	25.6026	24.3634	26.2263	25.8182	25.548	24.5578	26.1367	23.5912	23.7994	22.6679	23.901	23.6127	22.8023	25.2645	24.7059	25.2188	24.9348	24.0906	22.7421					1222 5aza2 20h_WT 5aza2 20h				15	14	13	18.3	18.3	17.2	118.96	0
P61956;P61956-2;J3KRH1	P61956;P61956-2	Small ubiquitin-related modifier 2	SUMO2	+	0.149992	0.0724597	+	0.185719	-0.124331	31.2232	31.1109	31.3499	30.9542	31.5303	30.6749	30.992	30.6539	31.5752	30.8862	30.9854	30.9017	25.3612	24.1126	26.9819	23.6404	24.0383	26.1534	24.9613	22.0841	25.3631	25.8176	26.3551	24.8208				+	1222 5aza2 20h_WT 5aza2 20h;1222 5aza2 4h_WT 5aza2 4h;1222 DMSO_WT DMSO				15	6	6	61.1	33.7	33.7	10.871	0
P63279;H3BPC4;H3BQQ9;B0QYN7;H3BRD1	P63279;H3BPC4;H3BQQ9;B0QYN7	SUMO-conjugating enzyme UBC9	UBE2I	+	0.0437981	0.189752	+	0.0229995	0.0994062	27.771	27.9188	23.9976	28.0408	28	27.2648	24.1179	27.9841	27.626	27.504	23.3594	28.4798	23.8591	23.5208	24.5828	23.2099	23.2032	22.1361	24.3267	22.992	23.0555	23.1073	24.2768	22.7145				+	1222 5aza2 20h_WT 5aza2 20h;1222 5aza2 4h_WT 5aza2 4h;1222 DMSO_WT DMSO				5	5	5	43	43	43	18.007	0
P78347;P78347-3;P78347-4;P78347-2;A0A494C1K3;A0A494C0Q7;P78347-5;C9J6M0;A0A494C1N8;A0A494C0I1;A0A0D9SF80;Q86UP8-3;A0A087WW90;Q6EKJ0;Q86UP8;Q86UP8-5;Q86UP8-4;Q86UP8-2;Q6EKJ0-2	P78347;P78347-3;P78347-4;P78347-2;A0A494C1K3	General transcription factor II-I	GTF2I	+	0.0121875	0.026741	+	0.0588667	-0.152288	31.5829	32.0173	30.3519	31.883	32.6531	31.8291	29.5524	31.0845	32.1807	32.6881	29.8456	31.0139	23.2922	24.6272	19.61	23.3996	21.337	22.8098	20.7341	24.0328	19.0453	20.8242	21.3237	22.7028				+	1222 5aza2 20h_WT 5aza2 20h;1222 5aza2 4h_WT 5aza2 4h;1222 DMSO_WT DMSO				105	105	105	67.4	67.4	67.4	112.42	0
P78527;P78527-2	P78527;P78527-2	DNA-dependent protein kinase catalytic subunit	PRKDC	+	0.128504	0.03266		0.695834	-0.12162	29.4998	29.4735	29.7865	29.658	29.6079	29.4504	29.3283	29.4141	29.6606	29.6338	29.6015	29.3912	28.9347	29.2335	28.6479	28.6364	29.3061	28.6527	28.2327	28.4782	29.1723	28.8593	28.5735	28.8001				+	1222 5aza2 20h_WT 5aza2 20h;1222 DMSO_WT DMSO				96	96	96	24.2	24.2	24.2	469.08	0
P82979;H0YHG0;F8VZQ9;F8VS12	P82979;H0YHG0;F8VZQ9	SAP domain-containing ribonucleoprotein	SARNP	+	0.0208476	0.0450034	+	0.126889	0.158958	27.3112	27.1705	24.4691	26.661	27.0763	27.041	25.6425	26.3078	26.4446	27.2384	25.9098	25.8389	23.6542	23.1569	22.4945	23.1856	24.5771	23.2226	24.1299	24.6119	23.6645	22.585	23.9363	22.531				+	1222 5aza2 20h_WT 5aza2 20h;1222 5aza2 4h_WT 5aza2 4h;1222 DMSO_WT DMSO				8	8	8	34.3	34.3	34.3	23.671	0
Q01780;Q01780-2;K7EJ37	Q01780;Q01780-2	Exosome component 10	EXOSC10	+	0.515889	0.490492	+	0.0125611	-0.0144639	27.2125	27.4191	25.7053	26.4524	26.7612	26.715	25.3705	25.9228	26.503	26.5701	25.7611	25.9931	22.6597	24.2359	23.4507	22.9428	22.6403	23.0885	23.2569	23.2469	22.8047	23.2574	24.1158	24.0811				+	1222 5aza2 20h_WT 5aza2 20h;1222 5aza2 4h_WT 5aza2 4h;1222 DMSO_WT DMSO				18	18	18	28.7	28.7	28.7	100.83	0
Q02447-3;H0Y7L6;A0A494C070;A0A494C0Z6;Q02447-5;Q02447-4;Q02447-6;Q02447;H0Y6K5;Q02447-2;A0A494C1G8;P08047-2;A0A3B3IRW4;A0A087X0Q6;Q02446;Q8IXZ3-2;Q8IXZ3-1;P08047-3;P0CG40;Q8IXZ3;Q3SY56;Q02086;Q02086-2;Q8IXZ3-4;P08047	Q02447-3;H0Y7L6;A0A494C070;A0A494C0Z6;Q02447-5;Q02447-4;Q02447-6;Q02447;H0Y6K5;Q02447-2;A0A494C1G8	Transcription factor Sp3	SP3	+	0.141701	-0.260484	+	0.0953793	-0.200976	30.5614	30.1459	27.8303	29.6381	30.039	30.5776	27.5775	30.2195	30.4783	30.2937	28.975	29.4706	23.526	23.3554	26.6617	23.0542	22.7749	22.8898	23.5575	25.6251	25.2935	23.4849	27.5533	23.6635				+	1222 5aza2 20h_WT 5aza2 20h;1222 5aza2 4h_WT 5aza2 4h;1222 DMSO_WT DMSO				8	8	8	21.6	21.6	21.6	53.715	0
Q02548-7;Q02548-8;Q02548;Q02548-6;Q02548-2;Q02548-9;Q02548-3;Q02548-5;Q02548-11;E7ERW5;E7EQT0;Q02548-4;Q02548-10;A0A7P0TAC9;Q5SZP1;G3V5S4;Q02962-3;Q02962-4;Q02962;Q02962-2;E7ERK2;C0KTE2;E7ES87;H0YB47;A0A7P0T907;Q06710;Q06710-2;Q06710-5;Q06710-4;Q06710-3	Q02548-7;Q02548-8;Q02548;Q02548-6;Q02548-2;Q02548-9;Q02548-3;Q02548-5;Q02548-11;E7ERW5;E7EQT0;Q02548-4;Q02548-10;A0A7P0TAC9;Q5SZP1;G3V5S4;Q02962-3;Q02962-4;Q02962;Q02962-2	Paired box protein Pax-5;Paired box protein Pax-2	PAX5;PAX2		0.172792	-0.531964	+	0.0457446	-0.152041	26.4589	26.6867	22.8527	26.4849	27.3518	27.0929	23.5004	26.0579	26.8403	27.2454	23.9154	26.6101	23.5421	22.9306	23.111	23.4017	23.2729	22.8258	23.3312	23.4624	22.7724	23.9442	23.1709	22.9023				+	1222 5aza2 4h_WT 5aza2 4h;1222 DMSO_WT DMSO				6	6	3	30.2	30.2	15.9	35.514	0
Q02880-2;Q02880;E9PCY5	Q02880-2;Q02880;E9PCY5	DNA topoisomerase 2-beta;DNA topoisomerase 2	TOP2B	+	0.315804	0.381266	+	0.140792	-0.277621	30.5808	30.1214	29.3779	29.7507	30.4327	30.2269	28.4928	28.0428	30.4614	30.1842	28.65	29.01	24.0161	23.8387	20.6202	24.6063	22.1406	23.4141	23.3425	23.4453	23.1042	23.1476	22.3929	24.1702				+	1222 5aza2 20h_WT 5aza2 20h;1222 5aza2 4h_WT 5aza2 4h;1222 DMSO_WT DMSO				106	106	87	54.5	54.5	47.8	182.66	0
Q03188;H0Y8J2;Q03188-2;H0Y9W1	Q03188;H0Y8J2;Q03188-2	Centromere protein C	CENPC	+	0.0517018	0.104569	+	0.170698	0.15087	27.3767	27.4999	24.8455	25.6484	26.8169	26.637	25.9671	26.1347	26.2455	26.4181	25.4846	26.8039	23.0314	24.0306	23.4612	22.7632	24.15	23.1019	24.1031	24.4778	24.0661	22.4556	22.9135	23.0096				+	1222 5aza2 20h_WT 5aza2 20h;1222 5aza2 4h_WT 5aza2 4h;1222 DMSO_WT DMSO				29	29	29	33.1	33.1	33.1	106.83	0
Q03936-3;Q03936;C9IZS8;Q03936-2;F5H2M4;A0A087X0A2;A0A087WZJ7;O75437;O75437-2	Q03936-3;Q03936;C9IZS8;Q03936-2	Zinc finger protein 92	ZNF92		0.982312	-0.567054		1.30001	-0.544989	25.0546	25.4251	24.2503	24.9055	25.0885	25.1192	24.4897	25.0264	25.0525	25.3991	25.8302	25.622	23.771	24.1233	24.8458	23.3627	24.6163	22.3281	25.2041	23.4644	23.606	22.5545	24.7859	23.6032				+	1222 DMSO_WT DMSO				11	5	2	27.8	8.8	3.6	64.787	0
Q07666-2;Q07666;Q07666-3;A0A6Q8PGH5;Q5VWX1	Q07666-2;Q07666;Q07666-3	KH domain-containing, RNA-binding, signal transduction-associated protein 1	KHDRBS1	+	0.0172133	0.0141659		0.0111372	-0.00492191	26.9506	27.2205	26.0635	26.6253	26.8316	26.7879	26.6889	26.4752	26.5099	26.5284	27.0525	26.7125	22.5921	22.6622	25.6656	23.8792	23.7831	23.1275	26.8906	24.6519	23.809	22.5387	25.8961	23.0619				+	1222 5aza2 20h_WT 5aza2 20h;1222 DMSO_WT DMSO				5	5	5	11	11	11	45.86	0
Q08211;Q08211-2	Q08211	ATP-dependent RNA helicase A	DHX9	+	0.174262	0.0715351		0.732061	-0.211218	28.1206	28.185	28.2932	27.8809	27.9312	27.7626	27.9012	27.7537	28.4153	27.9302	28.0548	27.7932	27.5628	27.6287	27.6451	27.5069	27.4725	27.3296	27.6232	27.445	27.5201	27.2405	27.7374	27.8333					1222 5aza2 20h_WT 5aza2 20h				38	38	38	32	32	32	140.96	0
Q08945;E9PPZ7;E9PMD4	Q08945	FACT complex subunit SSRP1	SSRP1	+	0.132077	0.204146	+	0.211322	0.369237	26.1362	27.2008	25.5922	26.3558	27.6492	27.023	25.6591	25.6141	26.9906	26.8638	25.0931	25.5208	24.7224	24.7788	24.3623	23.3828	24.8095	25.0714	23.5416	22.9581	23.0724	24.0471	24.1266	24.568				+	1222 5aza2 20h_WT 5aza2 20h;1222 5aza2 4h_WT 5aza2 4h;1222 DMSO_WT DMSO				10	10	10	15.7	15.7	15.7	81.074	0
Q09028-3;Q09028;Q09028-4;Q09028-2;H0YCT5;H0YF10;H0YDK2;H0YEU5;E9PNS2;E9PIC4;E9PNS6	Q09028-3;Q09028;Q09028-4;Q09028-2;H0YCT5;H0YF10;H0YDK2;H0YEU5	Histone-binding protein RBBP4	RBBP4		0.819928	-1.68164	+	0.613826	0.291869	23.0777	27.0852	23.9623	26.9008	27.402	27.5582	27.337	26.6228	26.8687	27.0812	27.082	26.7206	23.3344	23.5953	26.5305	21.7673	23.6436	23.5432	23.6924	21.7996	23.2779	22.2829	23.1753	23.0604				+	1222 5aza2 4h_WT 5aza2 4h;1222 DMSO_WT DMSO				7	3	3	23.4	17.6	17.6	46.158	0
Q12830-4;Q12830-2;Q12830;E7ETD6;E9PE19;A0A2R8Y7Q1;F5GXF5;J3QQQ8;J3KSK9;A0A0A0MR81;J3QQK4;F5H176	Q12830-4;Q12830-2;Q12830;E7ETD6;E9PE19;A0A2R8Y7Q1;F5GXF5	Nucleosome-remodeling factor subunit BPTF	BPTF	+	0.0263972	0.0680203		0.224524	-0.63962	26.9165	26.6475	24.3908	26.0777	27.0104	26.2517	22.7749	25.1648	27.3159	26.6988	24.2679	25.4778	22.6382	22.5591	23.6801	22.2675	24.3898	23.2429	23.4748	23.4479	23.2671	23.3717	22.8125	23.5344				+	1222 5aza2 20h_WT 5aza2 20h;1222 DMSO_WT DMSO				32	32	32	15.7	15.7	15.7	322.21	0
Q12888;Q12888-3;Q12888-2;A6NNK5;H7BZY0;M0R142;H7C3N7;C9JXV0	Q12888;Q12888-3;Q12888-2;A6NNK5	Tumor suppressor p53-binding protein 1	TP53BP1	+	0.277234	0.442019		0.278341	-0.736857	26.6895	26.9983	24.5548	25.1315	26.7861	25.8408	21.9894	24.0424	25.7948	25.8828	24.6128	25.3156	23.4627	23.3038	23.9764	23.406	23.3601	22.7422	23.2422	22.6683	23.2322	22.604	24.2684	21.2623				+	1222 5aza2 20h_WT 5aza2 20h;1222 DMSO_WT DMSO				19	19	19	13	13	13	213.57	0
Q12906;Q12906-7;Q12906-5;Q12906-4;Q12906-2;Q12906-6;Q12906-3;K7ERM6;K7ENK6;K7EM82;K7ELV3;K7EJ09;K7ER69;K7EKJ9	Q12906;Q12906-7;Q12906-5;Q12906-4;Q12906-2;Q12906-6;Q12906-3	Interleukin enhancer-binding factor 3	ILF3	+	0.343205	0.460459	+	0.348671	0.42428	27.9084	28.4421	26.2608	26.6444	28.3679	27.5231	26.1878	27.0321	27.322	27.222	26.2382	26.6316	23.9984	22.7719	25.6663	22.8156	24.8548	24.4995	25.9384	23.942	22.9306	23.7893	25.9615	24.244				+	1222 5aza2 20h_WT 5aza2 20h;1222 5aza2 4h_WT 5aza2 4h;1222 DMSO_WT DMSO				13	13	13	24.9	24.9	24.9	95.337	0
Q13029-2;Q13029;Q13029-5;Q13029-3;D6RAA0;Q13029-4;H0Y9J3	Q13029-2;Q13029;Q13029-5;Q13029-3	PR domain zinc finger protein 2	PRDM2	+	0.244293	0.425467	+	0.118896	-0.297128	28.0115	28.5166	26.5842	27.6709	28.3964	27.8275	25.1076	26.5614	28.2243	28.245	25.9301	26.6819	23.6262	23.8981	24.6633	24.0152	23.1935	22.6768	23.5459	23.7937	23.3324	22.1786	24.5784	23.3778				+	1222 5aza2 20h_WT 5aza2 20h;1222 5aza2 4h_WT 5aza2 4h;1222 DMSO_WT DMSO				29	29	29	22.1	22.1	22.1	184.96	0
Q13111;Q13111-2;Q13111-3;K7EPA1;K7EJF1	Q13111;Q13111-2;Q13111-3	Chromatin assembly factor 1 subunit A	CHAF1A	+	0.264188	0.574978		0.13927	0.399234	24.5355	25.4775	24.9193	25.4703	26.0616	25.7928	23.1785	24.6668	25.2832	25.6837	21.9511	25.1847	23.4418	23.6208	23.4811	22.4306	24.6852	24.0129	23.2912	23.7752	23.2164	24.0869	23.461	23.2563					1222 5aza2 20h_WT 5aza2 20h				5	5	5	8.7	8.7	8.7	106.91	0
Q13123;E7EQZ7;D6REL4;D6RCQ4	Q13123;E7EQZ7;D6REL4	Protein Red	IK	+	0.223129	0.304408	+	0.227837	-0.278595	26.0615	26.22	24.0904	25.1507	25.1724	25.0833	23.5306	25.4043	25.2652	25.4138	24.3539	25.2721	22.8592	23.2273	24.1163	23.3634	23.5573	22.7165	23.2113	23.3136	23.8937	22.5699	23.7098	21.9164				+	1222 5aza2 20h_WT 5aza2 20h;1222 5aza2 4h_WT 5aza2 4h;1222 DMSO_WT DMSO				7	7	7	14.9	14.9	14.9	65.601	0
Q13129	Q13129	Zinc finger protein Rlf	RLF	+	0.0802924	0.13487	+	0.102809	-0.239143	27.3362	28.0758	27.1525	27.8466	28.3109	27.9407	25.4241	27.2393	28.1164	28.4192	25.8801	27.4558	22.8964	19.4241	22.5572	22.134	21.3936	20.5322	22.7153	23.5776	21.9814	20.6805	22.5678	23.1336				+	1222 5aza2 20h_WT 5aza2 20h;1222 5aza2 4h_WT 5aza2 4h;1222 DMSO_WT DMSO				25	25	25	16	16	16	217.95	0
Q13185;C9JMM0;B8ZZ43;S4R2Y4	Q13185	Chromobox protein homolog 3	CBX3		0.650304	-1.03607		0.79838	-1.63513	26.2543	26.5545	25.475	23.2267	26.679	26.3473	23.287	22.8012	26.4116	26.4446	26.0768	26.722	23.7848	23.5347	23.1517	22.9568	22.256	23.1469	24.0825	22.5418	23.2273	22.6548	23.7179	23.0244				+	1222 DMSO_WT DMSO				5	5	3	34.4	34.4	19.1	20.811	0
Q13263;Q13263-2;M0R3C0;M0R2I3	Q13263;Q13263-2	Transcription intermediary factor 1-beta	TRIM28	+	0.130916	0.250352	+	0.0299053	0.0651622	33.4277	33.3901	31.6841	33.6421	33.3258	33.6134	31.3918	33.0723	33.48	33.4522	31.1342	33.076	23.1918	17.6113	19.8155	18.5883	22.7676	18.8349	22.1059	17.7888	18.2392	17.8769	24.8822	18.6707				+	1222 5aza2 20h_WT 5aza2 20h;1222 5aza2 4h_WT 5aza2 4h;1222 DMSO_WT DMSO				54	54	29	64.3	64.3	29.5	88.549	0
Q13363-2;Q13363;D6RAX2;E7ESU7;E7EPF8;E9PGB1;H0Y8W7;H0Y9M9;P56545;P56545-3;P56545-2;A0A087WYL1;E7EUB3;H0Y8U5	Q13363-2;Q13363;D6RAX2;E7ESU7;E7EPF8;E9PGB1	C-terminal-binding protein 1	CTBP1	+	0.0592729	0.22932	+	0.019501	-0.0755072	28.8326	28.8064	24.734	29.0311	28.876	29.0203	24.8395	27.4489	28.7084	28.9696	25.0765	27.7323	22.7618	22.4695	24.3086	24.2411	23.1519	23.3919	24.4646	23.9122	22.176	22.0869	23.0671	23.511				+	1222 5aza2 20h_WT 5aza2 20h;1222 5aza2 4h_WT 5aza2 4h;1222 DMSO_WT DMSO				14	14	14	35.2	35.2	35.2	46.404	0
Q13422-7;Q13422;Q13422-4;Q13422-3;Q13422-5;A0A0A0MST1;A0A087WU46;Q13422-8;A0A0A0MRA0;Q13422-6	Q13422-7;Q13422;Q13422-4;Q13422-3;Q13422-5;A0A0A0MST1;A0A087WU46	DNA-binding protein Ikaros	IKZF1	+	0.0171735	0.0144343	+	0.0999973	0.106243	31.9465	32.23	31.8563	32.9086	32.6557	32.4286	31.2999	32.9245	32.4171	32.5497	31.8921	32.0248	27.5307	27.1471	29.8689	28.252	27.4505	27.9384	30.1966	28.6245	27.2438	27.0542	29.9265	27.6565				+	1222 5aza2 20h_WT 5aza2 20h;1222 5aza2 4h_WT 5aza2 4h;1222 DMSO_WT DMSO				32	30	7	50.1	45.9	7.3	52.705	0
Q13428;Q13428-3;Q13428-4;Q13428-2;Q13428-8;A0A6I8PRA0;E7ETY2;Q13428-6;Q13428-7;A0A3B3IS06;H0Y8Y7;Q13428-5;A0A2R8Y857;H0YA99;A0A2R8Y4M7;H0YAB7	Q13428;Q13428-3;Q13428-4;Q13428-2;Q13428-8;A0A6I8PRA0;E7ETY2;Q13428-6;Q13428-7;A0A3B3IS06;H0Y8Y7;Q13428-5	Treacle protein	TCOF1	+	0.264543	0.642517	+	0.0244364	0.0687766	26.892	27.1154	23.9485	25.5212	26.5151	26.0891	23.4574	25.1206	26.2355	26.5507	23.872	24.2489	21.8974	22.8195	24.5082	23.5124	22.6871	23.038	22.9567	24.0442	23.9879	21.6968	23.3994	22.3169				+	1222 5aza2 20h_WT 5aza2 20h;1222 5aza2 4h_WT 5aza2 4h;1222 DMSO_WT DMSO				21	21	21	19.8	19.8	19.8	152.1	0
Q13435;E9PPJ0;E9PJT3;E9PJ04;H0YCG1;H0YEX5	Q13435;E9PPJ0	Splicing factor 3B subunit 2	SF3B2	+	0.197423	0.189077	+	0.382432	-0.11599	27.1437	27.0576	25.9837	25.6765	26.4059	25.9724	26.3099	25.9529	26.3984	26.1282	26.3666	26.2119	23.4298	23.3934	25.2008	23.6305	22.8044	23.5926	25.048	22.9678	23.2217	22.8686	25.4433	22.5659				+	1222 5aza2 20h_WT 5aza2 20h;1222 5aza2 4h_WT 5aza2 4h;1222 DMSO_WT DMSO				19	19	19	32.2	32.2	32.2	100.23	0
Q13469-3;Q13469-4;Q13469-2;Q13469;Q13469-5	Q13469-3;Q13469-4;Q13469-2;Q13469;Q13469-5	Nuclear factor of activated T-cells, cytoplasmic 2	NFATC2	+	0.521344	0.492911	+	0.455023	-0.517599	25.8386	25.9246	24.7079	26.4922	25.889	23.9011	24.0891	25.042	25.5573	25.5334	24.5979	25.303	23.4938	22.8278	23.3548	22.5785	22.5863	22.8283	23.9948	22.9766	23.7662	23.6067	23.9331	23.3345				+	1222 5aza2 20h_WT 5aza2 20h;1222 5aza2 4h_WT 5aza2 4h;1222 DMSO_WT DMSO				3	3	3	4.2	4.2	4.2	97.691	0
Q13501-2;Q13501;E9PFW8;E7EMC7;C9JRJ8;E3W990	Q13501-2;Q13501;E9PFW8;E7EMC7;C9JRJ8	Sequestosome-1	SQSTM1	+	0.231852	0.538443	+	0.0199433	0.0624142	25.9122	25.8725	24.3295	25.922	25.6374	26.5408	24.109	23.8449	26.1125	26.4124	24.6673	22.6903	23.6582	23.5491	24.126	23.8765	22.632	22.6411	23.0356	22.5672	22.8591	22.8939	24.4968	21.8364					1222 5aza2 20h_WT 5aza2 20h;1222 5aza2 4h_WT 5aza2 4h				5	5	5	21.6	21.6	21.6	38.629	0
Q13547;Q5TEE2	Q13547;Q5TEE2	Histone deacetylase 1	HDAC1	+	0.0835718	-0.26407	+	0.0308596	-0.102495	28.5447	29.4258	25.7078	29.0798	29.7931	29.3248	25.9948	28.2918	29.5037	29.648	26.3264	28.3363	23.9974	23.331	22.647	22.8628	23.5338	23.7081	24.4912	22.8559	22.4306	23.2611	24.4385	23.432				+	1222 5aza2 20h_WT 5aza2 20h;1222 5aza2 4h_WT 5aza2 4h;1222 DMSO_WT DMSO				24	24	11	47.3	47.3	26.3	55.102	0
Q13573;G3V3A4;G3V4X8;G3V5R3	Q13573;G3V3A4;G3V4X8	SNW domain-containing protein 1	SNW1	+	0.614447	0.670752	+	0.616637	-0.0922556	26.6061	26.3036	24.553	24.844	24.7959	24.8965	24.8257	24.7368	25.0176	25.0025	24.8458	24.7579	22.6449	21.9914	23.1679	24.03	23.4202	23.1733	23.7195	23.7069	23.8038	22.114	23.787	22.8938				+	1222 5aza2 20h_WT 5aza2 20h;1222 5aza2 4h_WT 5aza2 4h;1222 DMSO_WT DMSO				11	11	11	27.8	27.8	27.8	61.494	0
Q13595;Q13595-4;Q13595-3;Q13595-2;F8WEH2	Q13595;Q13595-4;Q13595-3;Q13595-2	Transformer-2 protein homolog alpha	TRA2A	+	0.0686624	-0.0794334		0.552672	-0.369	28.0244	28.3899	26.9873	27.1701	27.6328	26.7763	27.5926	27.4117	27.5198	27.248	27.7503	28.3714	25.5895	24.3676	26.4776	24.8986	23.9774	25.2014	27.6165	26.1843	24.5182	22.893	27.6181	26.0644					1222 5aza2 20h_WT 5aza2 20h				16	16	14	48.9	48.9	42.6	32.688	0
Q14149;H0YHQ4;H0YIR5	Q14149	MORC family CW-type zinc finger protein 3	MORC3	+	0.224089	0.458045	+	0.0413335	-0.108443	29.0389	29.1279	27.1527	29.6185	29.1904	29.063	26.2756	28.1432	29.45	29.0605	26.7314	27.8639	23.916	23.6664	21.9817	23.8734	24.2785	22.2547	23.66	23.4128	23.6131	22.4931	24.4838	22.5962				+	1222 5aza2 20h_WT 5aza2 20h;1222 5aza2 4h_WT 5aza2 4h;1222 DMSO_WT DMSO				42	42	42	51.5	51.5	51.5	107.11	0
Q14151;Q14151-2;K7EQU4;K7ERX3	Q14151	Scaffold attachment factor B2	SAFB2	+	0.0169264	-0.0096097	+	0.0272061	0.0173326	31.1774	31.36	30.7237	31.2914	31.4079	31.3381	30.6424	31.2719	31.3508	31.3466	30.8119	31.0816	28.4465	27.8591	29.7725	28.5386	28.0448	28.7774	30.1456	28.8898	28.4351	28.5232	29.8635	28.6768				+	1222 5aza2 20h_WT 5aza2 20h;1222 5aza2 4h_WT 5aza2 4h;1222 DMSO_WT DMSO				88	88	64	65.2	65.2	49.4	107.47	0
Q14692;Q5VTM2	Q14692	Ribosome biogenesis protein BMS1 homolog	BMS1		0.66215	-0.502094		0.451442	-0.374014	24.8591	24.7912	23.5072	24.6032	25.1453	25.0015	23.7234	24.4028	25.3145	24.4409	25.0336	24.9801	22.0392	24.579	23.5763	23.2928	22.8971	23.347	23.9594	23.5221	22.8603	24.0324	23.246	22.2109				+	1222 DMSO_WT DMSO				6	6	6	5.1	5.1	5.1	145.81	0
Q14814-4;Q14814;Q14814-5;Q14814-6;Q14814-2;Q14814-3;Q05BX2;D6RG21;H0YM62;D6R942;A0A0D9SET2;D6RC63;D6RG14;A0A1B0GTW4;D6RB91;D6RCM6;Q02078-3;Q02078-5;Q02078;H0YKY6	Q14814-4;Q14814;Q14814-5;Q14814-6;Q14814-2;Q14814-3;Q05BX2	Myocyte-specific enhancer factor 2D	MEF2D	+	0.350201	0.315578	+	0.0013734	-0.00168753	26.5364	26.8226	25.7649	27.0523	26.9092	26.3579	25.41	26.2301	26.5873	26.6316	25.4754	26.2196	23.996	23.5326	23.4582	22.8025	23.5062	24.1213	24.108	23.1639	22.9113	25.4128	24.309	22.522				+	1222 5aza2 20h_WT 5aza2 20h;1222 5aza2 4h_WT 5aza2 4h;1222 DMSO_WT DMSO				7	7	5	15.2	15.2	10.1	55.113	0
Q14980-2;Q14980;A0A087WY61;H0YFY6;Q14980-4;Q14980-3;Q14980-5;K4DIE0;F5H4J1;F5H6Y5	Q14980-2;Q14980;A0A087WY61;H0YFY6;Q14980-4;Q14980-3;Q14980-5	Nuclear mitotic apparatus protein 1	NUMA1	+	0.187153	-0.138435	+	0.00135778	-0.00138664	26.2796	25.9986	25.2055	25.9167	26.5333	26.2432	25.986	25.1862	26.0959	26.3437	26.0195	25.4951	23.5081	23.448	23.3714	23.7168	22.852	22.7554	23.7709	21.7409	22.8352	22.9802	25.6134	23.7291				+	1222 5aza2 20h_WT 5aza2 20h;1222 5aza2 4h_WT 5aza2 4h;1222 DMSO_WT DMSO				34	34	34	21.9	21.9	21.9	236.51	0
Q15029-2;Q15029-3;Q15029;K7EP67;K7EJ74	Q15029-2;Q15029-3;Q15029	116 kDa U5 small nuclear ribonucleoprotein component	EFTUD2	+	0.00310799	-0.00482416	+	0.20508	-0.299812	27.3558	27.4394	25.684	26.726	27.1074	27.155	25.0996	26.6633	27.087	27.3842	25.8933	26.8601	24.4587	24.2919	24.3617	24.5292	24.3924	23.9565	24.9178	24.3042	23.9425	23.8578	25.0554	24.3142				+	1222 5aza2 20h_WT 5aza2 20h;1222 5aza2 4h_WT 5aza2 4h;1222 DMSO_WT DMSO				19	17	17	23.9	22.7	22.7	105.38	0
Q15047;Q15047-3;E9PRF4;E9PQM8;Q15047-2;E9PAP1;X6RHV1;B0QZE6;E9PS59;X6R732	Q15047;Q15047-3;E9PRF4;E9PQM8	Histone-lysine N-methyltransferase SETDB1	SETDB1	+	0.0946028	0.137987		0.263343	-0.444899	25.7626	25.9909	24.6199	26.4054	25.6925	26.0464	23.4126	25.2958	26.0856	25.8741	24.4576	25.8096	23.5989	23.2254	24.4633	23.1412	22.2884	23.753	24.5036	23.0193	24.9679	22.3712	22.3567	23.5671				+	1222 5aza2 20h_WT 5aza2 20h;1222 DMSO_WT DMSO				10	10	10	11.5	11.5	11.5	143.16	0
Q15424-2;Q15424;Q15424-4;Q15424-3;K7EII0;K7ES42	Q15424-2;Q15424;Q15424-4;Q15424-3	Scaffold attachment factor B1	SAFB	+	0.251227	-0.251472	+	0.0384006	-0.0584583	30.8953	31.1718	29.8655	30.7128	31.5453	31.4533	29.6525	30.7664	31.2335	31.438	30.0933	30.8864	23.8681	22.6529	26.5446	24.3268	21.5353	24.7774	27.351	24.879	24.1585	20.209	26.7812	23.9698				+	1222 5aza2 20h_WT 5aza2 20h;1222 5aza2 4h_WT 5aza2 4h;1222 DMSO_WT DMSO				67	43	43	55	37.6	37.6	95.18	0
Q15645;Q15645-2	Q15645;Q15645-2	Pachytene checkpoint protein 2 homolog	TRIP13	+	0.411688	0.20129	+	0.217414	0.0945277	26.648	25.8028	26.2248	25.8734	25.6115	26.0835	26.2723	26.1547	25.9739	25.7201	26.1773	25.8726	22.5115	23.034	24.9992	21.9399	23.3589	23.1787	24.6211	23.3973	24.3959	22.8461	23.8439	23.0257				+	1222 5aza2 20h_WT 5aza2 20h;1222 5aza2 4h_WT 5aza2 4h;1222 DMSO_WT DMSO				2	2	2	6.7	6.7	6.7	48.55	0
Q15697;I3L2H2;Q15697-2;V9GZ69	Q15697	Zinc finger protein 174	ZNF174		0.340632	-0.558467		1.01032	-1.31956	24.9733	22.5176	25.6278	25.1892	25.0481	24.5308	23.7026	21.9819	24.9841	25.1977	25.1999	25.16	22.0496	23.4279	22.0373	24.0288	22.9585	24.9829	25.4227	23.1782	23.3212	24.5309	23.6857	23.6387				+	1222 DMSO_WT DMSO				8	8	8	23.1	23.1	23.1	46.454	0
Q15776;Q15776-2;P19878-2;P19878-4;P19878-3;P19878	Q15776	Zinc finger protein with KRAB and SCAN domains 8	ZKSCAN8	+	0.233093	0.213102	+	0.193206	-0.18372	29.0757	28.6759	27.8297	28.5288	28.7036	28.4293	27.866	27.524	28.329	28.4141	27.6216	28.8931	22.7489	22.6513	25.1339	23.0605	22.6799	22.9178	23.5301	23.392	22.7594	22.6869	23.9911	23.0757				+	1222 5aza2 20h_WT 5aza2 20h;1222 5aza2 4h_WT 5aza2 4h;1222 DMSO_WT DMSO				19	19	19	36.5	36.5	36.5	65.815	0
Q15797;Q15797-2	Q15797	Mothers against decapentaplegic homolog 1	SMAD1		1.47022	-1.04692		0.75605	-0.635472	24.6238	23.9166	24.098	25.3259	25.182	25.0468	23.882	25.4993	25.3313	25.0333	25.9483	25.8391	23.4568	24.3155	23.6991	21.8188	24.0872	24.9193	23.8696	24.4497	25.0757	23.9241	24.2416	22.5269				+	1222 DMSO_WT DMSO				3	3	1	6.2	6.2	3.2	52.259	0
Q16649	Q16649	Nuclear factor interleukin-3-regulated protein	NFIL3	+	0.407859	0.300558	+	0.0109959	0.0128284	27.7542	28.0142	27.2055	28.0938	28.003	27.775	26.6409	27.4979	27.838	27.9373	26.8572	27.233	23.3694	22.4781	22.7766	24.0773	22.9749	22.9389	24.4887	23.3845	23.9096	22.423	23.1062	23.0713				+	1222 5aza2 20h_WT 5aza2 20h;1222 5aza2 4h_WT 5aza2 4h;1222 DMSO_WT DMSO				18	18	18	49.4	49.4	49.4	51.471	0
Q16666;Q16666-2;Q16666-6;Q16666-3;A0A0A0MRB1;X6RHM1;H3BM18;H3BR88;H3BVE6;Q6K0P9-4;Q6K0P9-3;Q6K0P9-2;Q6K0P9-5;Q6K0P9-6;X6RHR0;Q6K0P9;H3BR65	Q16666;Q16666-2;Q16666-6;Q16666-3	Gamma-interferon-inducible protein 16	IFI16	+	1.98772	1.62407	+	0.898815	0.836635	30.6008	30.6735	29.1756	29.1842	27.8869	29.3407	29.1963	30.0605	28.3811	28.2423	27.9461	28.5683	24.5944	20.194	21.7996	23.5825	23.6304	19.1196	22.2173	20.643	18.9992	19.2184	21.242	21.959				+	1222 5aza2 20h_WT 5aza2 20h;1222 5aza2 4h_WT 5aza2 4h;1222 DMSO_WT DMSO				55	55	55	68.8	68.8	68.8	88.255	0
Q16778;P06899	Q16778;P06899	Histone H2B type 2-E;Histone H2B type 1-J	HIST2H2BE;HIST1H2BJ		0.767982	-1.72549	+	0.15441	0.17015	23.7038	23.255	27.4547	26.9931	27.0277	26.9241	28.3302	26.7073	26.9849	26.8545	27.6889	26.7804	22.6642	22.98	22.9988	23.7641	22.4885	23.9068	24.1744	23.2327	23.837	21.9796	23.7315	23.0602				+	1222 5aza2 4h_WT 5aza2 4h;1222 DMSO_WT DMSO				10	3	0	67.5	9.5	0	13.92	0
Q1ED39;H3BNU8;H3BPL4	Q1ED39;H3BNU8;H3BPL4	Lysine-rich nucleolar protein 1	KNOP1		0.327678	0.528239		0.116004	0.13338	25.7726	25.922	24.7336	23.324	24.9507	24.9158	24.5103	23.7959	24.525	24.9849	24.6755	23.4539	23.9637	23.2903	24.4623	22.869	23.2322	23.4848	24.0357	23.8024	22.4	23.1121	23.7275	23.1731				+	1222 DMSO_WT DMSO				4	4	4	14	14	14	51.588	0
Q2TB10;A0A087WXB4;C9JHX9;C9JLY3;C9K0M9	Q2TB10	Zinc finger protein 800	ZNF800	+	0.162253	-0.302476	+	0.196336	-0.338657	28.7022	28.8298	26.5641	28.8281	28.6247	28.6095	26.6846	28.8607	28.8609	29.0114	27.1791	29.0827	22.1912	23.4876	22.0719	20.9038	21.1586	22.9271	22.3003	22.8667	21.1858	22.7572	21.5753	21.5816				+	1222 5aza2 20h_WT 5aza2 20h;1222 5aza2 4h_WT 5aza2 4h;1222 DMSO_WT DMSO				24	24	24	40.4	40.4	40.4	75.235	0
Q49A26-5;Q49A26;Q49A26-2;Q49A26-3;K7EMM8;Q49A26-4;K7EQB2;K7ELL0;K7EPU6	Q49A26-5;Q49A26;Q49A26-2;Q49A26-3;K7EMM8;Q49A26-4	Putative oxidoreductase GLYR1	GLYR1	+	0.116517	-0.27619	+	0.166299	-0.38826	30.3009	30.1881	27.3046	29.6101	30.3467	30.1402	27.1776	29.2911	30.0303	30.1736	28.0215	30.2833	23.2096	21.8625	23.0467	22.1163	23.18	24.0936	24.3721	24.1534	23.6915	23.4987	23.4159	23.8835				+	1222 5aza2 20h_WT 5aza2 20h;1222 5aza2 4h_WT 5aza2 4h;1222 DMSO_WT DMSO				16	16	16	43.2	43.2	43.2	51.499	0
Q4LE39-2;Q4LE39;Q4LE39-3;X6RCR8;H7C5R6;Q4LE39-4;H0Y7Y8	Q4LE39-2;Q4LE39;Q4LE39-3;X6RCR8	AT-rich interactive domain-containing protein 4B	ARID4B	+	0.18096	-0.454724	+	0.200924	-0.438119	26.5435	27.0743	23.3157	26.4987	26.9241	26.3586	23.7483	26.4676	27.0203	26.8829	24.9401	26.4078	22.6867	23.3485	23.3956	23.5007	23.7364	23.9043	23.9292	23.0878	24.0874	23.5257	22.6414	22.7161				+	1222 5aza2 20h_WT 5aza2 20h;1222 5aza2 4h_WT 5aza2 4h;1222 DMSO_WT DMSO				12	12	12	12.7	12.7	12.7	137.61	0
Q4VC05;Q4VC05-2;F8WE18;F8WDZ4;I3L4D5;F2Z3H6;I3L1Q2;Q9BQE9-4;Q9BQE9-3;Q9BQE9;Q8WUZ0;Q8WUZ0-2	Q4VC05;Q4VC05-2	B-cell CLL/lymphoma 7 protein family member A	BCL7A	+	1.91132	2.09968		0.270644	0.488285	26.4552	26.7469	24.4601	25.9533	23.3543	26.0095	23.0688	24.7372	23.374	24.0049	23.2571	24.5808	23.4407	22.5693	23.1379	22.8255	22.535	22.0307	23.6361	23.2494	22.967	22.9128	22.9617	23.194					1222 5aza2 20h_WT 5aza2 20h				3	3	3	16.2	16.2	16.2	22.81	0
Q5BKZ1;A0A0A0MRN4;Q5BKZ1-3	Q5BKZ1	DBIRD complex subunit ZNF326	ZNF326		0.0394644	0.0704827	+	0.0501586	0.0658369	25.0999	25.6726	23.334	24.7789	25.2138	24.9457	23.9364	24.7709	24.5733	24.8452	23.7038	25.4811	22.8426	23.3155	24.3543	22.9348	23.8426	23.9548	22.8983	22.1937	22.376	23.4307	25.1556	22.2581					1222 5aza2 4h_WT 5aza2 4h				5	5	5	10.7	10.7	10.7	65.653	0
Q5QJE6;J3KP30;E9PRB3	Q5QJE6;J3KP30	Deoxynucleotidyltransferase terminal-interacting protein 2	DNTTIP2	+	0.854223	0.627274		0.231283	-0.341786	26.0668	26.098	24.5982	25.4378	25.0752	22.917	24.7096	25.6228	25.1477	24.6567	24.8339	25.0533	23.0866	22.7788	23.6499	22.9939	23.5532	24.0578	22.3154	22.7532	23.3842	22.8062	24.4808	22.9089				+	1222 5aza2 20h_WT 5aza2 20h;1222 DMSO_WT DMSO				6	6	6	11	11	11	84.468	0
Q5SSJ5;Q5SSJ5-2;B0QZK4;Q5SWC8;Q5SSJ5-3;B0QZK9;B0QZK8;Q5SSJ5-5	Q5SSJ5;Q5SSJ5-2;B0QZK4;Q5SWC8;Q5SSJ5-3	Heterochromatin protein 1-binding protein 3	HP1BP3	+	1.11707	0.464361	+	0.368796	0.296995	26.3374	26.2936	25.8324	26.0449	26.7997	25.9629	25.5057	25.5704	25.6667	25.8114	26.0146	25.1581	22.4148	22.2951	25.4994	22.6628	22.7306	23.878	25.3355	22.2715	22.8727	22.8677	25.2117	24.1343				+	1222 5aza2 20h_WT 5aza2 20h;1222 5aza2 4h_WT 5aza2 4h;1222 DMSO_WT DMSO				7	7	7	15.9	15.9	15.9	61.206	0
Q5T5X7	Q5T5X7	BEN domain-containing protein 3	BEND3	+	0.180968	-0.20585	+	0.0286197	-0.065115	25.5179	25.4826	24.744	26.8722	26.2449	25.9168	23.6483	27.3697	25.9015	25.8472	25.8832	25.8083	22.7194	23.7971	22.3302	23.3111	23.5208	22.5873	23.076	23.1105	23.413	23.7838	24.2181	23.1677				+	1222 5aza2 20h_WT 5aza2 20h;1222 5aza2 4h_WT 5aza2 4h;1222 DMSO_WT DMSO				22	22	22	30.1	30.1	30.1	94.474	0
Q5VZL5;Q5VZL5-2;Q5VZL5-4;H7C1I7;Q5VZL5-3;Q5SVZ7;Q5SVZ6	Q5VZL5;Q5VZL5-2;Q5VZL5-4;H7C1I7;Q5VZL5-3	Zinc finger MYM-type protein 4	ZMYM4	+	0.0812501	0.155442	+	0.000190318	0.000483513	29.0831	29.3079	27.4875	29.2431	29.582	29.3322	26.7217	28.8659	29.2841	29.3788	27.0624	28.7746	22.77	22.4644	24.1431	23.1851	23.2704	23.544	24.4969	23.1575	23.2917	23.4656	24.0833	24.3583				+	1222 5aza2 20h_WT 5aza2 20h;1222 5aza2 4h_WT 5aza2 4h;1222 DMSO_WT DMSO				47	47	47	33.5	33.5	33.5	172.79	0
Q6AHZ1;Q6AHZ1-2;A0A087WWK1	Q6AHZ1;Q6AHZ1-2	Zinc finger protein 518A	ZNF518A		0.412859	-0.281631	+	0.0917002	-0.136817	26.0098	25.8214	25.4376	25.7692	26.6679	25.9412	24.5771	26.4311	26.386	26.2313	25.2153	26.3319	24.3756	24.6674	25.6568	24.4868	24.3357	24.5161	22.8986	23.2004	24.9051	23.612	25.2937	24.2544				+	1222 5aza2 4h_WT 5aza2 4h;1222 DMSO_WT DMSO				15	15	15	15.1	15.1	15.1	166.78	0
Q6IQ21;H0YM59	Q6IQ21	Zinc finger protein 770	ZNF770	+	0.246565	0.429319	+	0.0327906	0.0804443	26.0767	25.5135	24.9389	25.6271	25.8672	25.9617	23.7234	25.2084	25.7762	26.0687	23.1388	25.4553	23.1675	23.8371	23.9198	24.0185	23.5768	22.4949	24.2745	22.9479	24.2538	22.3699	24.0839	22.5223					1222 5aza2 20h_WT 5aza2 20h;1222 5aza2 4h_WT 5aza2 4h				9	9	9	15.3	15.3	15.3	80.006	0
Q6NSZ9	Q6NSZ9	Zinc finger and SCAN domain-containing protein 25	ZSCAN25	+	0.0601621	0.14854	+	0.223049	0.397009	23.5598	25.2829	25.5914	26.1228	25.9064	25.6439	24.9567	25.0437	25.8136	25.718	25.4551	22.9761	23.0143	22.2983	23.4974	23.0763	21.5285	23.9633	23.1067	23.0445	23.1	22.477	24.3119	23.6309					1222 5aza2 20h_WT 5aza2 20h;1222 5aza2 4h_WT 5aza2 4h				7	7	1	17.5	17.5	4	61.474	0
Q6P4R8-3;Q6P4R8;Q6P4R8-2;E9PQ59;E9PJU3;E9PJG2	Q6P4R8-3;Q6P4R8;Q6P4R8-2	Nuclear factor related to kappa-B-binding protein	NFRKB	+	0.08708	-0.112116	+	0.0313771	-0.0665092	25.4278	26.0288	24.8388	26.4882	26.3261	25.8849	23.8477	26.9072	26.4395	26.1353	25.0963	25.5609	23.3548	22.7601	24.5447	22.7823	23.544	21.9675	24.3753	22.9893	23.8645	23.1942	24.7464	22.6322				+	1222 5aza2 20h_WT 5aza2 20h;1222 5aza2 4h_WT 5aza2 4h;1222 DMSO_WT DMSO				17	17	17	21.1	21.1	21.1	138.87	0
Q6PCB5;Q6PCB5-2;H7C2D3;C9JM20	Q6PCB5;Q6PCB5-2	Round spermatid basic protein 1-like protein	RSBN1L	+	0.231983	0.263899		0.0770921	-0.120422	25.3664	25.1158	24.2374	24.8904	25.596	23.6713	24.2343	24.571	25.4237	25.1162	23.7052	24.3092	24.2037	22.0232	23.4698	22.7131	23.7917	24.0331	23.5022	24.1833	23.5954	23.6014	24.1854	22.9562					1222 5aza2 20h_WT 5aza2 20h				5	3	3	9.5	7.1	7.1	94.868	0
Q6PJT7;Q6PJT7-2;Q6PJT7-5;Q6PJT7-9;H0YJA2;Q6PJT7-3;Q6PJT7-4;Q6PJT7-10;G3V256;Q6PJT7-11;G3V5I6;G3V411;A0A3B3IT62;G3V4R5;G3V3Y4;Q6PJT7-8;H0YJ51;A0A087WTC9;Q6PJT7-6;H0YJ87;G3V473;G3V3R9;G3V240;G3V572	Q6PJT7;Q6PJT7-2;Q6PJT7-5;Q6PJT7-9;H0YJA2;Q6PJT7-3;Q6PJT7-4;Q6PJT7-10;G3V256;Q6PJT7-11;G3V5I6	Zinc finger CCCH domain-containing protein 14	ZC3H14	+	0.194841	0.603151	+	0.0208943	0.0610695	28.1093	27.9016	23.7704	26.5023	27.3069	26.8962	24.1448	25.7674	26.5208	27.1509	23.9483	26.2509	23.5637	22.8569	23.4487	24.1035	23.1855	23.1237	24.4045	23.2861	23.1478	24.3518	23.3904	23.9383				+	1222 5aza2 20h_WT 5aza2 20h;1222 5aza2 4h_WT 5aza2 4h;1222 DMSO_WT DMSO				17	17	17	31.7	31.7	31.7	82.875	0
Q6PKG0-3;Q6PKG0;E5RH50;A0A0B4J210;E5RHK4;H0YAN4;H0YBW1	Q6PKG0-3;Q6PKG0;E5RH50;A0A0B4J210	La-related protein 1	LARP1		0.0636907	-0.117444	+	0.171721	0.175067	25.2639	23.3369	24.7409	25.7818	24.8954	25.2035	25.1039	25.0908	24.7816	25.1923	23.8851	25.7344	23.0701	24.0688	23.2685	22.6745	21.6311	22.7832	23.7363	22.921	22.975	23.9434	24.4191	23.6561					1222 5aza2 4h_WT 5aza2 4h				3	3	3	3.8	3.8	3.8	116.46	0
Q7Z333-3;Q7Z333;Q7Z333-4;X6RI79	Q7Z333-3;Q7Z333;Q7Z333-4	Probable helicase senataxin	SETX	+	0.586031	0.305209		0.12171	-0.0601821	27.4246	26.6555	27.3364	27.2917	26.7428	26.6469	26.9537	26.9032	26.4393	26.7645	27.1891	27.0945	25.835	25.5111	23.2759	25.8671	26.395	22.9758	24.4773	26.3177	25.9901	25.8752	26.6126	26.283					1222 5aza2 20h_WT 5aza2 20h				12	12	12	7.1	7.1	7.1	299.42	0
Q7Z3K3-5;Q7Z3K3-2;Q7Z3K3-3;Q7Z3K3;Q7Z3K3-7;Q7Z3K3-6;H0YCT3;Q7Z3K3-4;M0R2X2;H7C238	Q7Z3K3-5;Q7Z3K3-2;Q7Z3K3-3;Q7Z3K3;Q7Z3K3-7;Q7Z3K3-6	Pogo transposable element with ZNF domain	POGZ		0.936143	-0.311523		1.58178	-0.352932	26.1058	26.5195	26.707	26.3426	26.4544	26.3179	26.4582	26.2788	26.5426	26.5511	26.9956	26.8318	25.7429	25.6216	26.7389	25.752	25.9644	25.7788	26.5124	25.6562	25.4627	25.5696	26.1773	25.4913				+	1222 DMSO_WT DMSO				22	22	22	20.1	20.1	20.1	145.29	0
Q7Z5L9;Q7Z5L9-2	Q7Z5L9;Q7Z5L9-2	Interferon regulatory factor 2-binding protein 2	IRF2BP2	+	0.0921107	0.165921		0.127216	-0.270177	26.4911	26.0016	24.3283	25.4413	26.2401	25.9145	23.3472	25.0161	26.2227	26.1731	24.4837	24.719	24.0341	23.2261	24.1008	23.703	23.7242	22.2755	23.9199	23.762	23.2199	22.553	24.2468	23.6333				+	1222 5aza2 20h_WT 5aza2 20h;1222 DMSO_WT DMSO				6	6	6	17.7	17.7	17.7	61.024	0
Q7Z6I8;Q7Z6I8-2;H0YAE0	Q7Z6I8;Q7Z6I8-2;H0YAE0	UPF0461 protein C5orf24	C5orf24		0.117205	0.206175	+	0.18237	0.26259	25.6765	25.2239	23.8191	25.0367	25.0309	25.584	24.7003	24.6668	25.1374	25.9847	23.6292	24.1804	22.8369	23.7388	23.6705	24.5603	23.5997	23.2754	24.0539	23.363	23.293	24.3671	23.2368	23.4201					1222 5aza2 4h_WT 5aza2 4h				6	6	6	46.3	46.3	46.3	20.132	0
Q86T24	Q86T24	Transcriptional regulator Kaiso	ZBTB33	+	0.206035	-0.264528	+	0.157568	-0.18154	28.5505	28.8888	26.9455	28.3564	28.6215	28.3511	27.2758	28.8247	28.4727	28.3973	27.7874	29.1419	24.1851	22.572	23.9548	24.2369	23.2745	24.0639	23.6581	23.5016	21.8568	21.9016	22.7628	23.0479				+	1222 5aza2 20h_WT 5aza2 20h;1222 5aza2 4h_WT 5aza2 4h;1222 DMSO_WT DMSO				21	21	21	44.3	44.3	44.3	74.484	0
Q86V15;Q86V15-2	Q86V15;Q86V15-2	Zinc finger protein castor homolog 1	CASZ1	+	0.665706	0.284324	+	0.0223183	-0.00755501	27.1069	27.095	27.9582	27.2983	27.0612	26.8413	27.3748	27.0136	27.0928	27.1266	27.1111	26.9906	25.9231	25.6517	26.0919	25.7521	25.8462	25.7967	26.4604	26.1669	25.886	25.7769	26.2542	25.8186				+	1222 5aza2 20h_WT 5aza2 20h;1222 5aza2 4h_WT 5aza2 4h;1222 DMSO_WT DMSO				26	26	26	19.5	19.5	19.5	190.07	0
Q86YP4;Q86YP4-3;Q86YP4-2;C9JJK9;C9JVY3;V9GY85;H7C3H1;C9JMI3;C9JGN4;V9GYX5	Q86YP4;Q86YP4-3;Q86YP4-2	Transcriptional repressor p66-alpha	GATAD2A	+	0.0969967	0.165034	+	0.0321939	-0.0769749	28.4521	28.6677	27.1445	28.5655	29.054	28.8437	26.2336	27.7306	28.8466	28.9174	26.8151	27.5908	23.6386	23.8993	23.6802	23.4645	23.8081	22.5928	23.5999	22.5449	21.8407	23.7865	24.8899	23.0298				+	1222 5aza2 20h_WT 5aza2 20h;1222 5aza2 4h_WT 5aza2 4h;1222 DMSO_WT DMSO				33	33	30	61	61	57.3	68.062	0
Q8IU81	Q8IU81	Interferon regulatory factor 2-binding protein 1	IRF2BP1		0.187159	-0.380091		0.210093	-0.355265	25.3271	25.467	22.4352	25.1966	25.763	25.526	23.714	23.5222	25.5496	25.5295	24.2649	24.6024	22.4942	23.7238	23.787	23.5828	22.8661	22.3524	23.7467	22.8518	24.531	21.9656	22.1337	22.5636				+	1222 DMSO_WT DMSO				5	5	5	15.8	15.8	15.8	61.687	0
Q8IWI9;Q8IWI9-3;H3BP52	Q8IWI9;Q8IWI9-3;H3BP52	MAX gene-associated protein	MGA	+	0.173721	0.241025	+	0.10829	-0.209854	27.9621	27.9755	26.7249	28.1753	28.0127	27.7858	25.5406	27.6952	28.1498	28.0559	26.3105	27.3575	22.6399	23.724	22.4686	23.9701	23.6757	22.6574	22.7997	22.2987	22.2015	23.5624	23.9435	24.1138				+	1222 5aza2 20h_WT 5aza2 20h;1222 5aza2 4h_WT 5aza2 4h;1222 DMSO_WT DMSO				66	66	48	29.9	29.9	21.2	336.16	0
Q8IX12-2;Q8IX12;F5H1H2;F5H2E6;A0A0C4DGG8;F5H3E1;H0YFJ7	Q8IX12-2;Q8IX12;F5H1H2;F5H2E6;A0A0C4DGG8;F5H3E1	Cell division cycle and apoptosis regulator protein 1	CCAR1	+	0.651529	0.485469	+	0.320341	0.255738	25.2581	25.6432	25.1953	24.9193	25.0863	25.0474	24.7578	25.2054	25.1274	25.301	23.8457	24.7998	22.7959	22.9986	23.6586	24.327	22.9827	22.9929	23.5989	23.34	21.9625	23.1431	23.1041	23.495				+	1222 5aza2 20h_WT 5aza2 20h;1222 5aza2 4h_WT 5aza2 4h;1222 DMSO_WT DMSO				8	8	8	10.1	10.1	10.1	131.04	0
Q8IX15;Q8IX15-3;A0A669KB72;U3KPW8	Q8IX15;Q8IX15-3;A0A669KB72	Homeobox and leucine zipper protein Homez	HOMEZ		0.164926	-0.411892	+	0.0990747	0.211401	26.2956	25.8102	23.1846	26.0565	26.5826	26.4982	24.6252	26.1339	26.4057	26.9964	24.0714	25.5209	22.7783	22.8936	23.8769	24.168	23.7514	22.9028	23.4954	23.8388	23.2625	23.2605	23.4524	23.8821				+	1222 5aza2 4h_WT 5aza2 4h;1222 DMSO_WT DMSO				6	6	6	26.5	26.5	26.5	61.24	0
Q8IY92;Q8IY92-2	Q8IY92;Q8IY92-2	Structure-specific endonuclease subunit SLX4	SLX4	+	1.08092	0.748509	+	0.228771	0.200777	27.3888	27.3796	26.2092	26.8506	27.0023	26.6878	25.7898	26.1574	26.6371	26.5503	25.7121	25.9346	23.2897	23.3637	22.7388	24.085	21.7693	23.3925	23.7251	23.1338	24.1724	23.5278	24.4644	21.7806				+	1222 5aza2 20h_WT 5aza2 20h;1222 5aza2 4h_WT 5aza2 4h;1222 DMSO_WT DMSO				26	26	26	20.7	20.7	20.7	200.01	0
Q8IYH5-2;Q8IYH5;Q8IYH5-4;Q8IYH5-3;C9JUA4	Q8IYH5-2;Q8IYH5;Q8IYH5-4	ZZ-type zinc finger-containing protein 3	ZZZ3	+	0.458877	-0.369396	+	0.2181	-0.247919	25.0335	25.4681	24.1186	24.9761	25.8211	25.4681	24.0505	24.7426	25.1532	25.901	24.8179	25.2019	22.8024	23.621	23.6596	23.055	23.1124	23.3273	23.8308	23.7518	22.9876	23.9961	22.9731	24.0928				+	1222 5aza2 20h_WT 5aza2 20h;1222 5aza2 4h_WT 5aza2 4h;1222 DMSO_WT DMSO				10	10	10	13.4	13.4	13.4	101.92	0
Q8N0Y2-2;Q8N0Y2;K7EMV5;K7ELZ3;K7ESL2;K7EJH4;K7EJ91;K7EK55	Q8N0Y2-2;Q8N0Y2;K7EMV5;K7ELZ3;K7ESL2;K7EJH4;K7EJ91;K7EK55	Zinc finger protein 444	ZNF444	+	0.162	-0.207144	+	0.0203132	-0.0302286	28.0043	28.0487	26.9096	29.1195	28.5017	28.4371	26.8513	28.9996	28.3359	28.3675	27.6537	28.5535	22.8032	23.5493	22.7209	25.3102	24.0304	23.0821	24.0004	25.5482	23.4269	22.8535	25.8651	22.6633				+	1222 5aza2 20h_WT 5aza2 20h;1222 5aza2 4h_WT 5aza2 4h;1222 DMSO_WT DMSO				8	8	8	32.8	32.8	32.8	35.132	0
Q8N1G0;Q8N1G0-2;H0Y5I5;F8WCX2;A6PVV7;A2A3Q2	Q8N1G0;Q8N1G0-2;H0Y5I5;F8WCX2	Zinc finger protein 687	ZNF687	+	0.133684	0.281022	+	0.0130721	-0.0332112	30.4902	30.4898	28.3207	29.7831	30.3395	30.3639	27.7837	29.3398	30.1927	30.3603	27.7256	29.681	23.0255	22.7728	23.1458	24.3438	23.5359	23.1352	23.9824	23.4593	23.0822	23.0699	24.091	24.3699				+	1222 5aza2 20h_WT 5aza2 20h;1222 5aza2 4h_WT 5aza2 4h;1222 DMSO_WT DMSO				47	47	46	42.5	42.5	41.8	129.53	0
Q8N3Z6;X6R4A7;Q8N3Z6-2	Q8N3Z6	Zinc finger CCHC domain-containing protein 7	ZCCHC7	+	0.532336	0.370625	+	0.271584	-0.23233	27.6041	27.7466	27.1914	26.7398	26.4256	26.2588	27.4744	26.7115	26.7591	26.3997	27.234	27.4067	23.7495	23.7748	25.2845	23.7052	23.703	23.0302	25.5488	24.0424	23.0985	23.643	23.993	23.1832				+	1222 5aza2 20h_WT 5aza2 20h;1222 5aza2 4h_WT 5aza2 4h;1222 DMSO_WT DMSO				4	4	4	10.9	10.9	10.9	63.052	0
Q8N680	Q8N680	Zinc finger and BTB domain-containing protein 2	ZBTB2		0.220022	0.320858	+	0.777575	0.858669	23.9848	24.1914	24.6091	25.5192	25.2336	25.2702	24.3446	25.6073	24.6613	25.0463	24.4303	22.8831	21.9735	21.7002	24.8644	24.0566	22.888	23.2586	23.9725	23.3228	22.6509	23.6723	23.5969	23.3151					1222 5aza2 4h_WT 5aza2 4h				3	3	3	12.5	12.5	12.5	57.336	0
Q8N8K9-2	Q8N8K9-2	Uncharacterized protein KIAA1958	KIAA1958	+	0.0494777	-0.175266	+	0.115839	0.366614	27.2557	26.7275	23.5362	26.6838	27.5018	26.9798	24.3726	27.5166	26.8789	27.0362	23.5326	27.4566	24.4155	22.8289	24.143	22.5925	24.1294	23.1106	24.1291	24.1075	23.8424	22.9567	23.0629	23.8302				+	1222 5aza2 20h_WT 5aza2 20h;1222 5aza2 4h_WT 5aza2 4h;1222 DMSO_WT DMSO				4	4	2	11.2	11.2	4.3	81.63	0
Q8NAF0	Q8NAF0	Zinc finger protein 579	ZNF579	+	0.171877	-0.281053	+	0.164244	-0.37426	29.1809	29.1944	27.745	27.738	29.1217	29.3363	26.1775	28.85	29.2482	29.5046	27.3698	28.86	23.5279	22.8765	21.7831	19.9887	22.327	21.2584	23.7973	23.4799	21.3192	21.3455	22.5565	23.3249				+	1222 5aza2 20h_WT 5aza2 20h;1222 5aza2 4h_WT 5aza2 4h;1222 DMSO_WT DMSO				23	23	23	39.9	39.9	39.9	60.509	0
Q8NB50-3;Q8NB50;Q8NB50-2;D6RBG3;D6RCF6;D6R9C0	Q8NB50-3;Q8NB50;Q8NB50-2	Zinc finger protein 62 homolog	ZFP62	+	0.392773	0.370634	+	0.0367916	-0.0661273	26.8679	26.4923	27.3286	26.0289	25.9382	25.3048	27.8012	25.9263	25.9531	25.9318	27.2234	26.1267	23.5366	23.1376	26.214	22.0615	23.3655	24.6176	25.0795	23.4957	23.7343	22.9691	25.3631	23.7301				+	1222 5aza2 20h_WT 5aza2 20h;1222 5aza2 4h_WT 5aza2 4h;1222 DMSO_WT DMSO				17	15	15	26.2	23.4	23.4	98.779	0
Q8NC51-3;Q8NC51;Q8NC51-4;Q8NC51-2	Q8NC51-3;Q8NC51;Q8NC51-4;Q8NC51-2	Plasminogen activator inhibitor 1 RNA-binding protein	SERBP1	+	0.00736135	-0.00698519		0.177289	-0.191765	26.0716	26.6337	26.7035	27.1287	25.6065	26.1615	27.1668	26.8634	26.1453	26.3573	26.9381	27.1247	23.6122	23.9373	26.2316	24.9211	24.2343	24.775	26.7383	25.3468	23.8512	24.318	26.6134	25.1235					1222 5aza2 20h_WT 5aza2 20h				5	5	5	21.4	21.4	21.4	43.135	0
Q8NCY6;E9PLV2;E9PKC8;E9PRK0;A0A087WZP0	Q8NCY6	Myb/SANT-like DNA-binding domain-containing protein 4	MSANTD4	+	0.522504	-0.351645	+	0.275239	0.145008	26.4972	26.5218	26.7086	27.7001	27.4859	27.2258	26.9293	27.7732	27.1536	27.3253	26.8934	27.4619	22.7084	23.4872	24.1503	22.4696	23.4634	22.7818	23.4679	22.8628	24.1336	23.6584	23.7062	23.1682				+	1222 5aza2 20h_WT 5aza2 20h;1222 5aza2 4h_WT 5aza2 4h;1222 DMSO_WT DMSO				11	11	11	44.6	44.6	44.6	41.149	0
Q8ND82;Q9UJJ2;H0YLA6;A0A0D9SEJ8;H0YL38;Q6N043-4;Q86YH2;Q6N043-3;Q6N043-2;Q6N043	Q8ND82;Q9UJJ2	Zinc finger protein 280C	ZNF280C	+	0.115791	0.272851	+	0.0228535	-0.0702682	29.6913	29.7356	27.47	29.4647	29.7842	29.826	26.455	28.9238	29.8223	29.8197	26.9094	28.7188	19.9506	21.3886	22.9553	21.0032	21.1664	21.836	23.1353	21.7767	23.3519	19.3587	21.8415	21.3456				+	1222 5aza2 20h_WT 5aza2 20h;1222 5aza2 4h_WT 5aza2 4h;1222 DMSO_WT DMSO				31	31	31	47.8	47.8	47.8	83.095	0
Q8NF37;A0A0G2JRI7;A0A0G2JQ62	Q8NF37;A0A0G2JRI7;A0A0G2JQ62	Lysophosphatidylcholine acyltransferase 1	LPCAT1	+	0.654763	0.277908	+	0.112002	-0.056376	26.9964	27.3951	27.4591	27.3065	26.9272	26.8264	26.9432	27.1232	26.551	26.9776	27.3938	27.1231	24.742	24.8452	24.9756	24.2125	24.9568	24.3691	25.0025	24.4712	24.489	24.9041	24.984	24.6315				+	1222 5aza2 20h_WT 5aza2 20h;1222 5aza2 4h_WT 5aza2 4h;1222 DMSO_WT DMSO				6	6	6	11.4	11.4	11.4	59.151	0
Q8NHM5-2;Q8NHM5;Q8NHM5-4;Q8NHM5-3;A0A0C4DGG3;S4R3G4;F8WBN2;F6SRV7;Q8NHM5-5	Q8NHM5-2;Q8NHM5;Q8NHM5-4;Q8NHM5-3;A0A0C4DGG3	Lysine-specific demethylase 2B	KDM2B	+	0.237937	0.452941	+	0.0101076	-0.0284429	27.1224	27.4459	25.1543	27.1516	27.1329	27.1313	23.975	26.7095	27.0233	27.1327	24.693	26.2135	24.138	22.1355	24.4413	23.3472	22.8764	23.4213	22.7852	23.9496	23.6848	22.3274	24.7559	24.4135				+	1222 5aza2 20h_WT 5aza2 20h;1222 5aza2 4h_WT 5aza2 4h;1222 DMSO_WT DMSO				13	13	13	13.2	13.2	13.2	149.03	0
Q8TAD8	Q8TAD8	Smad nuclear-interacting protein 1	SNIP1	+	0.272021	0.343822	+	0.124633	-0.177338	29.8874	30.6225	28.4665	29.7011	29.4695	29.8434	27.7925	29.4875	29.7587	29.8181	28.8033	28.9223	22.1572	24.5644	25.0328	20.8468	19.6308	21.7671	25.8451	22.4313	23.6073	21.221	24.9318	24.3928				+	1222 5aza2 20h_WT 5aza2 20h;1222 5aza2 4h_WT 5aza2 4h;1222 DMSO_WT DMSO				26	26	26	51.3	51.3	51.3	45.777	0
Q8WV44-3;Q8WV44	Q8WV44-3;Q8WV44	E3 ubiquitin-protein ligase TRIM41	TRIM41		1.63415	-0.659626		0.594164	-0.326436	23.8254	24.3388	24.5618	24.1507	24.7806	24.7541	23.9239	24.7509	24.6576	24.808	25.3266	24.723	24.0022	24.3701	25.0665	25.0195	24.0777	22.7933	23.4277	25.1684	24.2407	23.0365	23.9802	23.2435				+	1222 DMSO_WT DMSO				2	2	2	19	19	19	23.607	0
Q8WWQ0	Q8WWQ0	PH-interacting protein	PHIP	+	1.3382	0.781549		0.123395	-0.152075	24.8456	25.4143	24.8208	25.1299	24.6971	23.3467	23.6373	24.795	23.6302	24.9528	24.0869	24.4145	23.0559	24.1693	23.2939	22.7179	23.5523	23.7844	23.393	23.3275	22.752	22.8264	24.1862	23.7883					1222 5aza2 20h_WT 5aza2 20h				5	5	5	3.8	3.8	3.8	206.69	0
Q92610;H0YM74	Q92610;H0YM74	Zinc finger protein 592	ZNF592		0.0894013	-0.239213	+	0.220502	0.360816	25.9808	25.8629	25.2823	22.7727	25.7174	26.1142	25.2273	25.2399	25.9759	23.3636	25.8439	25.6721	25.098	23.6432	25.2173	23.3377	23.342	24.631	23.7596	22.9584	23.1685	24.5375	23.8478	23.2906					1222 5aza2 4h_WT 5aza2 4h				5	5	5	6.6	6.6	6.6	137.53	0
Q92618;A0A087WUJ4;F5H2K2;K7EKT4;O75362;O15090	Q92618	Zinc finger protein 516	ZNF516	+	0.0779947	0.0998678	+	0.0197369	-0.0328207	27.1395	27.2643	26.3979	27.4167	27.7539	27.3982	26.0204	26.5151	27.5848	27.7127	26.2619	26.2595	22.4983	22.8818	25.0431	23.4417	23.4021	23.2043	24.5635	22.9513	22.951	22.7371	24.2418	24.3229				+	1222 5aza2 20h_WT 5aza2 20h;1222 5aza2 4h_WT 5aza2 4h;1222 DMSO_WT DMSO				34	34	34	38.6	38.6	38.6	124.29	0
Q92766;Q92766-2;Q92766-5;Q92766-3;C9JU34;A0A087X055;Q92766-6;Q92766-4;C9JE09;C9JPJ6	Q92766;Q92766-2;Q92766-5;Q92766-3;C9JU34	Ras-responsive element-binding protein 1	RREB1	+	0.404402	0.728817	+	0.166107	-0.585408	28.054	28.2758	26.6547	28.0407	28.4771	27.7689	23.2169	26.3054	28.4298	27.9655	25.4522	26.2624	22.2625	22.1396	23.6777	23.7643	23.2005	22.4283	22.6365	22.0586	23.6106	21.8666	22.5509	22.3591				+	1222 5aza2 20h_WT 5aza2 20h;1222 5aza2 4h_WT 5aza2 4h;1222 DMSO_WT DMSO				40	40	40	31.4	31.4	31.4	181.42	0
Q92769-3;Q92769;H3BM24;E5RFI6;E5RJ04;E5RGV4;E5RHE7;E5RH52;E5RG37;E5RFP9;E5RK19	Q92769-3;Q92769;H3BM24	Histone deacetylase 2	HDAC2	+	0.0723839	0.217474	+	0.0561087	0.205442	26.2819	26.7914	23.7184	26.0919	27.2941	26.7031	22.8543	25.9841	26.5228	26.8803	23.1931	25.4176	22.9565	23.0661	24.6722	23.8026	22.7903	22.4073	23.555	22.6098	22.741	22.7217	25.0104	23.4175					1222 5aza2 20h_WT 5aza2 20h;1222 5aza2 4h_WT 5aza2 4h				17	4	4	41	17.2	17.2	51.998	0
Q969F2;Q969F2-2	Q969F2;Q969F2-2	Protein naked cuticle homolog 2	NKD2	+	0.664092	0.230553	+	0.281829	0.126267	32.0334	31.5693	32.1625	31.9763	31.5033	31.6971	32.2126	31.9114	31.4707	31.6751	31.9907	31.6828	30.5897	30.464	31.0048	30.355	30.524	30.4971	31.0739	30.5792	30.3655	30.7237	31.5999	30.6201					1222 5aza2 20h_WT 5aza2 20h;1222 5aza2 4h_WT 5aza2 4h				46	46	46	74.5	74.5	74.5	50.055	0
Q969R5;Q969R5-2;Q969R5-3;H0Y5M2	Q969R5;Q969R5-2;Q969R5-3	Lethal(3)malignant brain tumor-like protein 2	L3MBTL2	+	0.0256233	-0.0614667		0.112952	-0.312572	26.2679	26.5674	24.4191	26.7562	26.794	26.6375	23.3214	26.2533	26.6557	27.164	24.3183	26.1185	23.6789	23.3944	23.6242	24.2663	23.6698	23.0219	24.2115	22.4763	23.5802	23.339	23.7474	22.8037				+	1222 5aza2 20h_WT 5aza2 20h;1222 DMSO_WT DMSO				11	11	10	15.3	15.3	13.3	79.109	0
Q96BV0;C9JAM7;C9JVG2	Q96BV0	Zinc finger protein 775	ZNF775	+	0.683565	0.457187	+	0.0540154	-0.057662	26.7154	27.0165	26.1576	26.7085	26.7984	26.0016	25.5348	26.2038	26.5696	26.6952	25.9621	25.5423	25.0742	24.4359	22.8928	22.5839	24.4809	24.2839	23.7573	22.8278	24.3702	24.3797	24.3429	23.1143				+	1222 5aza2 20h_WT 5aza2 20h;1222 5aza2 4h_WT 5aza2 4h;1222 DMSO_WT DMSO				11	11	11	29.8	29.8	29.8	59.751	0
Q96DT7-2;Q96DT7;Q96DT7-3;Q96DT7-4	Q96DT7-2;Q96DT7;Q96DT7-3;Q96DT7-4	Zinc finger and BTB domain-containing protein 10	ZBTB10	+	0.210535	0.360075	+	0.346083	0.41589	24.9821	25.1587	23.4372	25.8866	25.579	24.9733	24.3158	24.8198	24.9371	25.5486	23.6682	23.8704	22.8147	23.3176	23.4546	23.3699	23.4566	22.7303	23.9125	23.7332	24.186	21.9777	24.1415	24.1786					1222 5aza2 20h_WT 5aza2 20h;1222 5aza2 4h_WT 5aza2 4h				6	6	6	11.8	11.8	11.8	92.31	0
Q96FZ2;E7EMP6;D6RAZ3;D6R9T3;D6RGK7	Q96FZ2;E7EMP6;D6RAZ3	Embryonic stem cell-specific 5-hydroxymethylcytosine-binding protein	HMCES	+	1.63944	2.12784		NaN	0	26.1964	25.9472	23.6771	26.1379	22.9989	22.85	24.8393	22.3918	22.599	23.1038	24.2678	23.4765	23.0911	22.4897	22.8124	23.6256	23.6007	22.1907	23.4383	24.0787	24.2135	23.8653	23.0042	22.3343					1222 5aza2 20h_WT 5aza2 20h				5	5	5	20.6	20.6	20.6	40.574	0
Q96JM3;S4R3K0;A0A2R8Y735;A0A2R8Y4S6	Q96JM3	Chromosome alignment-maintaining phosphoprotein 1	CHAMP1		0.964286	-0.553104		0.803307	-0.438453	26.3613	27.3978	27.2935	26.4955	27.4764	26.8445	27.2927	26.3931	27.3271	27.6273	27.6561	27.1501	24.9431	24.2862	27.4734	25.2434	23.1734	25.4151	27.5022	25.2934	24.0532	24.2547	27.0222	24.8295				+	1222 DMSO_WT DMSO				19	19	19	30	30	30	89.098	0
Q96KA5;Q96KA5-2;G5E9Z2	Q96KA5;Q96KA5-2;G5E9Z2	Cleft lip and palate transmembrane protein 1-like protein	CLPTM1L	+	0.121292	-0.0762615	+	0.00163086	0.00110626	26.3488	26.7588	27.2215	26.7708	26.9043	26.5593	27.3006	26.6451	26.8942	26.6413	27.2665	26.6029	23.7945	24.3544	23.7734	24.4959	23.4011	24.5426	22.7244	22.8429	22.6585	22.6156	24.3814	24.3798				+	1222 5aza2 20h_WT 5aza2 20h;1222 5aza2 4h_WT 5aza2 4h;1222 DMSO_WT DMSO				6	6	6	16.5	16.5	16.5	62.228	0
Q96LX8	Q96LX8	Zinc finger protein 597	ZNF597	+	0.716883	0.699831		0.430443	0.687732	25.031	25.2504	24.8015	25.2574	25.1333	25.3477	23.6087	26.2022	25.1716	23.8164	23.3784	25.1747	23.1692	23.4457	24.9044	23.0047	22.8515	24.853	25.4218	25.2922	23.4812	22.0219	25.1	24.5909					1222 5aza2 20h_WT 5aza2 20h				3	3	3	9.7	9.7	9.7	48.076	0
Q96RE7;K7ENW4;Q96BF6	Q96RE7	Nucleus accumbens-associated protein 1	NACC1	+	0.381266	0.498139	+	0.059536	-0.115232	29.6053	29.681	28.0208	29.7546	29.5437	29.2861	27.0389	28.7394	29.2243	29.4427	27.694	28.7081	23.6529	22.9761	24.0676	24.2925	23.3341	23.9529	25.5221	23.4409	23.5247	24.0337	23.5008	22.9887				+	1222 5aza2 20h_WT 5aza2 20h;1222 5aza2 4h_WT 5aza2 4h;1222 DMSO_WT DMSO				15	15	15	31.5	31.5	31.5	57.258	0
Q96RL1;Q96RL1-2;Q96RL1-3;D6RC40;D6RCQ3;Q96RL1-4;Q96RL1-5;D6RDZ5;D6R9M3	Q96RL1;Q96RL1-2;Q96RL1-3	BRCA1-A complex subunit RAP80	UIMC1	+	0.97368	0.493358	+	0.467855	0.219762	26.921	26.8646	26.6891	26.014	26.6431	26.5382	26.0231	26.1899	26.1847	26.4396	26.1907	25.7003	22.8719	23.2031	23.5123	23.0867	23.1401	22.5327	23.5312	23.741	23.9189	23.3426	24.1762	22.8184				+	1222 5aza2 20h_WT 5aza2 20h;1222 5aza2 4h_WT 5aza2 4h;1222 DMSO_WT DMSO				18	18	18	34.8	34.8	34.8	79.727	0
Q96SB8;Q96SB8-2;C9JMN1;A0A0A0MRY1	Q96SB8;Q96SB8-2	Structural maintenance of chromosomes protein 6	SMC6	+	0.969452	0.928867	+	2.01147	1.47663	25.2781	25.9468	23.8557	24.9938	25.8024	25.7511	24.6166	26.0954	24.3348	23.591	23.8504	24.5827	23.4069	22.2132	23.3402	23.7873	23.0085	23.5837	24.5681	22.7402	23.5451	22.5017	23.6825	22.4588					1222 5aza2 20h_WT 5aza2 20h;1222 5aza2 4h_WT 5aza2 4h				6	6	6	7.2	7.2	7.2	126.32	0
Q96SI1;K7EN63;Q96SI1-2;K7EM48;K7EQS3;K7EIF1;K7EPF0;V9GYY8;REV__Q14999;REV__A0A669KBH4;REV__Q14999-2	Q96SI1;K7EN63;Q96SI1-2;K7EM48	BTB/POZ domain-containing protein KCTD15	KCTD15	+	0.0404393	-0.0851731		0.0317235	-0.0535665	25.5624	25.4025	23.3797	26.3107	25.6718	25.7494	23.8792	25.4813	25.8896	25.5991	24.1702	25.3369	23.6973	22.9313	23.0149	23.5232	23.5763	21.9008	24.7064	23.5291	22.7791	22.9818	23.6269	23.132				+	1222 5aza2 20h_WT 5aza2 20h;1222 DMSO_WT DMSO				7	7	7	43.8	43.8	43.8	31.942	0
Q96T23;Q96T23-2;Q96T23-3;H0YCN2;H0YER1;H7C306;H0YDG9;H0YEX0	Q96T23;Q96T23-2;Q96T23-3;H0YCN2;H0YER1	Remodeling and spacing factor 1	RSF1	+	0.0173021	0.0230312	+	0.0729177	-0.107316	31.2555	31.2809	30.2495	31.0022	31.3327	31.445	29.8746	30.6145	31.4155	31.3455	29.7928	31.1421	23.4888	23.6726	23.8968	23.7442	24.5136	22.3552	23.9664	23.4455	23.9428	23.663	23.669	23.7337				+	1222 5aza2 20h_WT 5aza2 20h;1222 5aza2 4h_WT 5aza2 4h;1222 DMSO_WT DMSO				70	70	70	44.8	44.8	44.8	163.82	0
Q99081;Q99081-3;B4DGI9;F5GY10;Q99081-4;Q99081-2;B4DZP2;H0YNQ5	Q99081;Q99081-3;B4DGI9;F5GY10;Q99081-4;Q99081-2;B4DZP2	Transcription factor 12	TCF12	+	0.161581	-0.166889	+	0.203152	-0.245142	30.0695	30.3962	29.1566	30.0299	30.2889	30.2643	28.7195	30.0665	30.4965	30.4404	29.2179	30.1649	20.8049	23.5967	22.7936	21.4065	23.4221	20.9057	25.0432	21.8198	20.5161	20.3121	22.6111	20.8444				+	1222 5aza2 20h_WT 5aza2 20h;1222 5aza2 4h_WT 5aza2 4h;1222 DMSO_WT DMSO				30	30	18	60.7	60.7	33.7	72.964	0
Q99459	Q99459	Cell division cycle 5-like protein	CDC5L	+	0.338958	1.1268	+	0.66519	1.80235	26.8105	27.3078	24.5232	24.1241	26.8413	27.1445	24.6859	26.7961	23.1581	22.9986	28.0152	24.0866	23.5132	23.4114	22.9873	23.1344	23.6783	23.7782	23.5355	22.5255	23.3555	22.5385	21.8138	23.9233					1222 5aza2 20h_WT 5aza2 20h;1222 5aza2 4h_WT 5aza2 4h				2	2	2	3.9	3.9	3.9	92.25	0.00048193
Q99856;H0YFY1;K7EJ04	Q99856	AT-rich interactive domain-containing protein 3A	ARID3A	+	0.0718293	0.0559225	+	0.498759	0.33847	25.8499	25.4982	24.981	26.074	25.7811	26.1277	25.1705	26.454	25.5901	25.4858	25.2015	25.902	23.5784	24.0969	24.2033	22.4485	23.6421	21.8549	24.0857	23.0227	23.1776	22.0436	23.8502	23.517				+	1222 5aza2 20h_WT 5aza2 20h;1222 5aza2 4h_WT 5aza2 4h;1222 DMSO_WT DMSO				8	8	8	13.7	13.7	13.7	62.888	0
Q9BUA3;H0YGY5	Q9BUA3	Uncharacterized protein C11orf84	C11orf84	+	0.213541	0.204484	+	0.103239	-0.144361	29.2673	29.4147	28.5734	29.2914	29.5783	29.2499	27.8163	28.5068	29.2733	29.4759	27.9842	28.9954	24.5871	23.0939	23.4596	23.119	23.1466	22.7701	23.7601	24.538	22.833	23.4516	23.8906	24.3317				+	1222 5aza2 20h_WT 5aza2 20h;1222 5aza2 4h_WT 5aza2 4h;1222 DMSO_WT DMSO				17	17	17	63.5	63.5	63.5	41.036	0
Q9BUQ8;H0YI52;F8VVA2;H0YIL9	Q9BUQ8	Probable ATP-dependent RNA helicase DDX23	DDX23	+	0.276654	0.465772	+	0.00559832	0.00995588	26.9851	27.4986	25.1694	26.3783	26.5848	26.6432	25.1986	25.7816	26.5886	26.7262	24.6239	26.2295	23.4986	22.791	23.9781	23.4737	23.3596	24.1633	24.4152	23.0091	23.1995	22.4274	24.0989	23.1299				+	1222 5aza2 20h_WT 5aza2 20h;1222 5aza2 4h_WT 5aza2 4h;1222 DMSO_WT DMSO				23	23	23	30.5	30.5	30.5	95.581	0
Q9BYV9;Q7Z6Q0	Q9BYV9	Transcription regulator protein BACH2	BACH2	+	0.0866643	0.243147	+	0.0837587	-0.274724	28.8936	28.7605	25.7897	28.854	29.1242	28.7181	24.7941	27.59	28.9659	28.9261	26.2243	27.209	23.2799	22.618	23.8162	22.6901	23.9845	22.8184	24.0834	24.2639	23.678	22.634	23.5712	22.7502				+	1222 5aza2 20h_WT 5aza2 20h;1222 5aza2 4h_WT 5aza2 4h;1222 DMSO_WT DMSO				21	21	21	34	34	34	92.536	0
Q9BZ95-4;Q9BZ95-2;Q9BZ95-5;Q9BZ95;Q9BZ95-3;E9PKA2	Q9BZ95-4;Q9BZ95-2;Q9BZ95-5;Q9BZ95;Q9BZ95-3	Histone-lysine N-methyltransferase NSD3	WHSC1L1	+	0.0787915	0.170611		0.112032	-0.352695	26.1293	26.538	24.9476	25.991	27.224	26.7349	23.9074	23.6463	26.9759	26.8407	24.124	24.9828	22.4003	24.1467	23.1303	22.429	23.0815	23.4436	24.3502	24.1456	22.1343	24.0386	23.6353	23.1685				+	1222 5aza2 20h_WT 5aza2 20h;1222 DMSO_WT DMSO				10	10	7	9.8	9.8	7.1	154.52	0
Q9H0E3;Q9H0E3-3;H7BXF5;A0A2R8YDB8;Q9H0E3-2;C9J683	Q9H0E3;Q9H0E3-3;H7BXF5;A0A2R8YDB8;Q9H0E3-2	Histone deacetylase complex subunit SAP130	SAP130	+	0.0653791	-0.0606847	+	0.154935	-0.202617	26.6642	27.116	25.9736	27.0171	27.3534	26.8602	25.2371	26.7526	27.1247	27.0421	26.2402	26.6068	21.4642	23.7028	24.0202	23.1917	22.5165	25.1572	24.2069	23.1643	23.8234	23.3237	23.3482	22.6647				+	1222 5aza2 20h_WT 5aza2 20h;1222 5aza2 4h_WT 5aza2 4h;1222 DMSO_WT DMSO				11	11	11	18.1	18.1	18.1	110.32	0
Q9H165;Q9H165-6;A0A2U3TZJ5;Q9H165-2;A0A2R8YDW6;A0A0J9YXG2;Q9H165-3;A0A2R8Y7B0;A0A2R8Y2E8;D3YTK1;Q9C0K0-2;Q9C0K0;A0A0J9YY13	Q9H165;Q9H165-6;A0A2U3TZJ5;Q9H165-2	B-cell lymphoma/leukemia 11A	BCL11A	+	0.0211468	-0.0325432	+	0.142461	0.248145	28.6729	28.4821	27.4143	29.0439	29.4561	29.1259	27.1041	29.0499	29.1418	29.0009	27.4847	28.116	22.7985	23.4429	23.2973	23.9862	23.9791	24.9468	24.0741	23.4769	23.7049	23.1796	23.6367	21.7289				+	1222 5aza2 20h_WT 5aza2 20h;1222 5aza2 4h_WT 5aza2 4h;1222 DMSO_WT DMSO				30	30	30	44	44	44	91.196	0
Q9H2P0;A0A669KBJ7;A0A2R8Y6X0;A0A2R8YCL6	Q9H2P0;A0A669KBJ7;A0A2R8Y6X0	Activity-dependent neuroprotector homeobox protein	ADNP	+	0.0706862	-0.15423	+	0.165187	-0.322789	27.9144	27.4499	25.6511	27.2061	27.638	27.5084	25.6902	26.7107	28.5718	27.6022	25.675	26.9895	24.0223	23.1754	23.4499	22.431	23.6508	22.022	24.3884	23.8529	23.1272	22.982	22.6458	23.339				+	1222 5aza2 20h_WT 5aza2 20h;1222 5aza2 4h_WT 5aza2 4h;1222 DMSO_WT DMSO				42	42	42	42.9	42.9	42.9	123.56	0
Q9H307;G3V5F0;G3V579	Q9H307	Pinin	PNN	+	0.344184	0.442863	+	0.0489067	-0.0613046	29.0675	29.2295	27.2067	28.3343	28.5003	28.1626	27.0382	28.1202	28.2229	28.4683	27.1216	28.2538	23.4382	24.6825	23.2861	23.4585	24.4408	23.9885	23.8603	22.7026	23.2377	24.3045	23.8277	22.9136				+	1222 5aza2 20h_WT 5aza2 20h;1222 5aza2 4h_WT 5aza2 4h;1222 DMSO_WT DMSO				27	27	27	26.1	26.1	26.1	81.627	0
Q9H582;Q9H582-2;A0A087WZL9;Q9H582-3	Q9H582;Q9H582-2	Zinc finger protein 644	ZNF644	+	0.547138	-0.493937	+	0.111606	-0.113836	26.4398	26.9578	26.1917	27.6183	27.6478	27.4184	26.4597	27.2021	27.3838	27.8188	26.5157	27.4651	23.3433	21.7743	24.5195	21.8751	22.2803	22.8848	25.012	22.1583	22.1524	23.7938	23.5115	21.4022				+	1222 5aza2 20h_WT 5aza2 20h;1222 5aza2 4h_WT 5aza2 4h;1222 DMSO_WT DMSO				29	29	29	23.3	23.3	23.3	149.56	0
Q9H972-2;Q9H972;G3V2P0;J3KPV9;G3V396;G3V4W6;G5E9D9;A0A0C4DFZ6	Q9H972-2;Q9H972;G3V2P0;J3KPV9;G3V396;G3V4W6	Uncharacterized protein C14orf93	C14orf93	+	0.254045	0.430613	+	0.300162	0.417502	26.1042	25.7589	24.26	26.107	25.9733	25.7903	24.9118	25.5023	26.0935	25.6575	23.6369	25.1198	22.4863	22.229	24.0685	23.4725	22.5905	24.0653	23.5558	23.6504	23.2399	22.6011	23.8103	22.5679				+	1222 5aza2 20h_WT 5aza2 20h;1222 5aza2 4h_WT 5aza2 4h;1222 DMSO_WT DMSO				5	5	5	18.3	18.3	18.3	54.164	0
Q9NR30-2;Q9NR30	Q9NR30-2;Q9NR30	Nucleolar RNA helicase 2	DDX21	+	0.96329	0.348844		1.004	0.324881	26.5023	26.6816	26.455	26.0506	26.6895	26.4067	26.2029	26.2946	26.1441	26.3748	26.0188	25.7564	24.8456	23.5806	25.6411	22.671	24.2537	23.3426	26.4214	23.3423	22.8776	22.439	25.6793	24.309				+	1222 5aza2 20h_WT 5aza2 20h;1222 DMSO_WT DMSO				7	7	7	13.7	13.7	13.7	79.656	0
Q9NS56;Q9NS56-2;A0A7P0T8K8	Q9NS56;Q9NS56-2	E3 ubiquitin-protein ligase Topors	TOPORS	+	0.209077	0.237964	+	0.190804	0.249789	25.711	25.7467	26.2878	27.0133	25.6808	25.6471	26.1588	27.3194	25.5253	25.4856	25.8749	26.9212	22.4213	23.7141	23.1427	22.6651	22.7205	24.0872	24.5066	24.241	22.7423	23.4238	23.9615	21.9821				+	1222 5aza2 20h_WT 5aza2 20h;1222 5aza2 4h_WT 5aza2 4h;1222 DMSO_WT DMSO				11	11	11	11.7	11.7	11.7	119.2	0
Q9NVJ2;Q9NVJ2-2	Q9NVJ2	ADP-ribosylation factor-like protein 8B	ARL8B		0.164876	0.432152		0.214859	-0.571631	25.8738	26.5452	26.775	23.7364	26.2979	25.7306	23.0998	23.7871	23.1397	26.2584	26.2301	25.5737	23.4653	26.4897	23.4929	24.0085	23.9503	23.3016	23.8373	25.7336	23.4518	23.0847	22.8167	23.1776				+	1222 DMSO_WT DMSO				3	3	2	25.3	25.3	16.1	21.539	0
Q9NVU0;A0A0C4DH01;Q9NVU0-3;Q9NVU0-2;Q9NVU0-5;Q9NVU0-4;H3BMR4;H3BM46;H3BS41;H3BRY1;H3BSI5	Q9NVU0;A0A0C4DH01;Q9NVU0-3;Q9NVU0-2;Q9NVU0-5;Q9NVU0-4	DNA-directed RNA polymerase III subunit RPC5	POLR3E	+	0.0890954	0.177996	+	0.1707	-0.400499	27.3229	27.0321	25.2292	27.5026	26.9256	27.0541	23.9251	26.868	26.9378	27.3514	25.1094	26.9763	23.884	22.0919	23.2663	23.364	22.8695	23.253	22.9655	22.8678	24.152	22.7077	23.8354	23.1011				+	1222 5aza2 20h_WT 5aza2 20h;1222 5aza2 4h_WT 5aza2 4h;1222 DMSO_WT DMSO				10	10	10	20.8	20.8	20.8	79.897	0
Q9NWF9;Q9NWF9-1;Q9NWF9-3;F8W6D1	Q9NWF9;Q9NWF9-1	E3 ubiquitin-protein ligase RNF216	RNF216	+	0.63529	0.965569		0.574686	-1.10192	25.8896	25.9161	25.4797	25.441	23.4912	23.2239	25.1515	22.5898	22.6272	24.9724	25.5542	25.7103	22.3336	22.5949	24.1299	23.7271	24.4026	22.8063	23.6797	22.2396	23.1384	22.5033	23.486	23.9229					1222 5aza2 20h_WT 5aza2 20h				8	8	8	10.4	10.4	10.4	99.405	0
Q9NX24;D6RC52;D6RCB9;J3QSY4;H0YC83	Q9NX24;D6RC52;D6RCB9;J3QSY4	H/ACA ribonucleoprotein complex subunit 2	NHP2	+	0.202029	0.340409	+	0.272747	-0.86407	29.8497	29.098	27.0652	28.9615	28.5798	28.9973	23.7303	28.849	28.7099	28.8342	27.4992	28.5695	22.7855	23.2192	23.7464	22.3416	23.4011	23.7634	24.4662	22.8941	22.9383	22.8241	24.4847	23.5094				+	1222 5aza2 20h_WT 5aza2 20h;1222 5aza2 4h_WT 5aza2 4h;1222 DMSO_WT DMSO				8	8	8	68	68	68	17.201	0
Q9NYF8;Q9NYF8-2;H0YF14	Q9NYF8;Q9NYF8-2	Bcl-2-associated transcription factor 1	BCLAF1	+	0.248035	0.462371	+	0.144589	-0.256767	31.6299	31.7198	29.1877	30.6936	30.7617	29.9948	28.7822	30.8157	31.3076	30.1172	29.105	30.8518	22.8025	23.1368	23.4966	20.5281	22.2731	20.7532	23.896	22.5031	22.8475	23.0444	23.3446	20.6493				+	1222 5aza2 20h_WT 5aza2 20h;1222 5aza2 4h_WT 5aza2 4h;1222 DMSO_WT DMSO				39	39	0	31.7	31.7	0	106.12	0
Q9NZ08;Q9NZ08-2	Q9NZ08;Q9NZ08-2	Endoplasmic reticulum aminopeptidase 1	ERAP1		1.62408	-1.44089		0.710011	-0.446156	23.2226	23.9104	23.614	25.2919	25.3488	24.912	24.3126	25.4443	25.8991	25.4759	25.1442	25.2832	23.1752	23.2587	23.7743	24.9411	24.9562	23.356	24.2664	23.2866	24.938	24.6179	23.6811	24.2979				+	1222 DMSO_WT DMSO				4	4	4	5.3	5.3	5.3	107.23	0
Q9P2K3-4;Q9P2K3;Q9P2K3-3;B4DV59;Q9P2K3-2;E9PQE5;H0YF22;H0YDR8;E9PR63;H0YDD7	Q9P2K3-4;Q9P2K3;Q9P2K3-3;B4DV59;Q9P2K3-2;E9PQE5;H0YF22	REST corepressor 3	RCOR3	+	0.157527	0.200657	+	0.207189	-0.245163	25.6344	25.4307	24.1315	25.3141	24.8564	25.0048	23.7628	25.1033	25.2631	25.0644	23.8999	25.4807	22.7766	23.148	23.9187	23.096	22.9241	23.4102	23.3261	22.9922	23.8916	24.4377	24.8638	21.8649					1222 5aza2 20h_WT 5aza2 20h;1222 5aza2 4h_WT 5aza2 4h				6	3	3	13.8	9.4	9.4	50.376	0
Q9UBT2;Q9UBT2-2;K7EPL2;K7ESK7;U3KQ55;K7ES38;U3KQ93	Q9UBT2;Q9UBT2-2	SUMO-activating enzyme subunit 2	UBA2	+	0.00406499	-0.0155563	+	0.102583	0.364943	26.9484	26.8248	24.21	27.9577	27.6183	27.2442	24.3956	28.2047	26.5413	27.2195	23.7629	28.4794	22.336	23.8884	24.1688	23.1637	23.3361	23.7924	24.5763	23.55	22.2179	22.5903	23.8753	23.3312				+	1222 5aza2 20h_WT 5aza2 20h;1222 5aza2 4h_WT 5aza2 4h;1222 DMSO_WT DMSO				20	20	20	44.2	44.2	44.2	71.223	0
Q9UBW7	Q9UBW7	Zinc finger MYM-type protein 2	ZMYM2	+	0.100222	0.200771	+	0.00892293	-0.0224652	28.1171	27.8974	26.0356	27.8463	28.1374	27.8382	25.357	27.6707	27.651	27.8942	25.6213	27.9267	24.207	23.1762	22.5506	23.0992	23.8227	23.6124	23.0574	23.4393	23.0393	22.5161	23.0318	23.8229				+	1222 5aza2 20h_WT 5aza2 20h;1222 5aza2 4h_WT 5aza2 4h;1222 DMSO_WT DMSO				22	22	13	21	21	11.5	154.91	0
Q9UGU0-2;Q9UGU0;A0A6Q8PH68;I3L1M7;A9JX13;A0A1W2PQJ7;Q7Z5J4-3;Q7Z5J4-2;Q7Z5J4	Q9UGU0-2;Q9UGU0;A0A6Q8PH68	Transcription factor 20	TCF20	+	0.0924614	-0.136866	+	0.129291	-0.211413	27.9091	27.9411	26.4385	27.4589	28.1996	28.0748	26.3623	26.8127	28.0096	28.4715	26.6477	27.1662	21.9322	23.7631	24.9897	22.6918	23.4552	24.0705	24.4478	21.9023	23.4576	22.5228	24.5355	23.5521				+	1222 5aza2 20h_WT 5aza2 20h;1222 5aza2 4h_WT 5aza2 4h;1222 DMSO_WT DMSO				38	38	38	33.6	33.6	33.6	209.65	0
Q9UIG0-2;Q9UIG0	Q9UIG0-2;Q9UIG0	Tyrosine-protein kinase BAZ1B	BAZ1B		0.62237	-0.417014	+	0.248993	-0.0815845	25.5022	25.8194	26.867	26.3614	26.4509	26.3873	26.7121	26.3414	26.2992	26.4681	26.7432	26.7075	25.1662	24.8114	26.1399	25.504	25.0716	24.8545	25.9605	25.0102	25.445	25.2282	26.0853	25.2208				+	1222 5aza2 4h_WT 5aza2 4h;1222 DMSO_WT DMSO				14	14	14	13.6	13.6	13.6	170.45	0
Q9UIS9-5;Q9UIS9-10;Q9UIS9;Q9UIS9-9;Q9UIS9-12;A0A0A0MS90;Q9UIS9-7;Q9UIS9-8;Q9UIS9-6;Q9UIS9-4;Q9UIS9-2;K7EPZ6;K7EMA9;K7EIN3	Q9UIS9-5;Q9UIS9-10;Q9UIS9;Q9UIS9-9;Q9UIS9-12;A0A0A0MS90;Q9UIS9-7;Q9UIS9-8;Q9UIS9-6;Q9UIS9-4;Q9UIS9-2;K7EPZ6	Methyl-CpG-binding domain protein 1	MBD1	+	0.172127	0.324518	+	0.0271964	-0.0669231	31.5767	30.9386	29.0434	30.3848	31.0993	31.147	28.2412	29.8903	31.0235	30.8224	28.8558	29.9438	23.3517	23.3086	25.8292	23.5583	23.2478	23.5585	25.7531	22.9572	23.5788	23.159	23.9144	22.3647				+	1222 5aza2 20h_WT 5aza2 20h;1222 5aza2 4h_WT 5aza2 4h;1222 DMSO_WT DMSO				25	25	3	38.1	38.1	2	61.264	0
Q9UKL0	Q9UKL0	REST corepressor 1	RCOR1	+	0.103004	-0.220565	+	0.297679	-0.713586	28.0119	28.5458	25.3942	27.4893	28.1857	27.8802	24.1397	27.2634	27.6967	28.1089	26.4738	28.0441	23.3456	23.9397	24.0339	24.6379	23.7085	22.8874	24.39	23.9712	22.8231	23.4355	23.4529	23.6961				+	1222 5aza2 20h_WT 5aza2 20h;1222 5aza2 4h_WT 5aza2 4h;1222 DMSO_WT DMSO				17	17	14	37.3	37.3	33.2	53.327	0
Q9UKN8;F2Z356	Q9UKN8	General transcription factor 3C polypeptide 4	GTF3C4	+	0.334123	0.458392		0.142413	-0.341286	24.9986	25.0524	25.2834	25.378	25.5488	25.6392	23.1991	23.1267	25.8204	25.1964	24.7462	23.1158	24.5822	23.2608	23.6653	22.1797	25.4327	22.7872	23.6451	24.2834	24.9127	24.8781	23.8146	23.0416					1222 5aza2 20h_WT 5aza2 20h				10	10	10	20.4	20.4	20.4	91.981	0
Q9UKT9;Q9UKT9-7;Q9UKT9-3;Q9UKT9-4;Q9UKT9-6;Q9UKT9-8;Q9UKT9-9;Q9UKT9-2;Q9UKT9-5;Q9UKT9-15;Q9UKT9-13;Q9UKT9-10;Q9UKT9-11;Q9UKT9-12;Q9UKT9-16;Q9UKT9-14;A0A0C4DGN9	Q9UKT9;Q9UKT9-7;Q9UKT9-3;Q9UKT9-4;Q9UKT9-6;Q9UKT9-8;Q9UKT9-9;Q9UKT9-2;Q9UKT9-5;Q9UKT9-15;Q9UKT9-13;Q9UKT9-10;Q9UKT9-11;Q9UKT9-12;Q9UKT9-16	Zinc finger protein Aiolos	IKZF3	+	0.646705	-0.472868	+	0.351012	-0.327004	31.7645	31.1907	31.145	32.5864	31.4887	32.165	30.9192	32.6971	32.1054	32.2373	31.8877	32.3475	23.52	23.0436	25.6889	24.2442	23.3174	23.8059	25.9733	24.3391	22.8196	23.8047	26.7679	21.7465				+	1222 5aza2 20h_WT 5aza2 20h;1222 5aza2 4h_WT 5aza2 4h;1222 DMSO_WT DMSO				37	37	34	70.1	70.1	64.6	58.023	0
Q9ULD5;C9JNZ9;H7C5A9;A0A2R8YDQ5;Q6ZMS7;Q6ZMS7-2;Q8TD17;Q6NUN9;Q6NUN9-2	Q9ULD5	Zinc finger protein 777	ZNF777	+	0.133186	0.192621		0.127882	0.181478	24.7545	25.336	23.9342	24.5974	25.2787	24.8784	24.2376	24.1828	24.5475	25.7303	23.931	23.6428	23.5896	23.61	23.3004	22.4264	23.9846	23.8772	24.1548	23.7101	23.7695	23.8919	24.7856	23.4716					1222 5aza2 20h_WT 5aza2 20h				6	6	5	9.4	9.4	8.4	93.761	0
Q9ULJ3;Q9ULJ3-2	Q9ULJ3;Q9ULJ3-2	Zinc finger and BTB domain-containing protein 21	ZBTB21	+	0.0872326	-0.325219		0.101032	-0.379132	27.6239	28.1297	23.2743	27.5686	28.2791	28.1208	23.2746	26.7064	27.8367	28.2161	24.9011	26.9435	22.8768	22.261	23.4734	22.9066	23.1609	23.5043	23.7733	23.9391	23.8671	23.0493	23.7268	24.4367				+	1222 5aza2 20h_WT 5aza2 20h;1222 DMSO_WT DMSO				15	15	15	24.2	24.2	24.2	118.87	0
Q9ULM3;H0Y6M6	Q9ULM3	YEATS domain-containing protein 2	YEATS2	+	0.117431	0.400187		0.0209158	-0.0997753	27.0717	27.2512	24.7387	27.6223	27.7636	27.706	22.6503	26.564	27.5431	27.7698	23.0869	26.6832	23.1854	22.3308	24.0347	23.4048	24.4144	23.691	23.6433	23.1079	23.1288	23.0066	23.8997	23.7431					1222 5aza2 20h_WT 5aza2 20h				38	38	38	43.2	43.2	43.2	150.78	0
Q9ULU4-10;Q9ULU4-5;Q9ULU4;Q9ULU4-20;Q9ULU4-17;Q9ULU4-18;A0A087WV57	Q9ULU4-10;Q9ULU4-5;Q9ULU4;Q9ULU4-20;Q9ULU4-17;Q9ULU4-18;A0A087WV57	Protein kinase C-binding protein 1	ZMYND8	+	0.0511556	0.115965	+	0.00813918	-0.0209575	29.2063	29.4362	26.9058	28.485	29.4159	29.2819	26.5432	28.2445	29.1952	29.2481	26.8826	28.2435	22.2125	23.5291	23.8736	22.8405	23.4568	22.2829	23.5822	24.3603	22.6554	23.3116	22.617	23.432				+	1222 5aza2 20h_WT 5aza2 20h;1222 5aza2 4h_WT 5aza2 4h;1222 DMSO_WT DMSO				37	37	0	36.2	36.2	0	133.96	0
Q9UPN9	Q9UPN9	E3 ubiquitin-protein ligase TRIM33	TRIM33	+	0.127901	0.236632	+	0.040661	-0.104199	29.6493	29.5488	28.2329	30.041	30.1408	29.9045	27.1427	28.9207	30.0083	30.1159	27.7196	28.6817	22.8011	23.6937	23.7233	23.7507	21.9955	23.689	22.921	23.3507	23.3336	22.6934	23.7549	22.8014				+	1222 5aza2 20h_WT 5aza2 20h;1222 5aza2 4h_WT 5aza2 4h;1222 DMSO_WT DMSO				43	42	0	39.5	38.5	0	122.53	0
Q9UQ35;Q9UQ35-2;I3L1C0;A0A087X1W1;I3L1I8;I3L182;I3L4D8;Q9UQ35-3	Q9UQ35	Serine/arginine repetitive matrix protein 2	SRRM2	+	0.95888	0.43552	+	0.309458	-0.120218	25.7619	26.3079	26.4803	25.6515	25.4424	25.3419	25.8425	25.3517	25.6847	25.597	25.8605	25.3173	23.38	23.5515	25.0505	23.3411	23.737	22.9215	24.7996	23.2064	23.5662	22.881	24.924	23.1723				+	1222 5aza2 20h_WT 5aza2 20h;1222 5aza2 4h_WT 5aza2 4h;1222 DMSO_WT DMSO				16	16	16	9.5	9.5	9.5	299.61	0
Q9UQR0;B4DRC2;H0Y6S1;Q9UQR0-2	Q9UQR0;B4DRC2	Sex comb on midleg-like protein 2	SCML2	+	0.182694	0.375213		0.0838043	-0.198713	26.0993	26.3485	23.797	24.6814	25.5881	25.9458	23.0599	24.0368	25.6806	25.8543	23.8201	24.0703	22.4755	23.5442	23.3323	22.269	23.8876	22.5088	23.8762	24.3723	23.0148	21.8838	24.315	23.8404					1222 5aza2 20h_WT 5aza2 20h				16	16	16	32.3	32.3	32.3	77.256	0
Q9UQR1;G5E9X2;Q9UQR1-2;C9K0U4;C9J6Y6	Q9UQR1	Zinc finger protein 148	ZNF148	+	0.0548689	-0.0557947	+	0.216623	-0.259404	26.93	27.4091	26.4822	27.3194	27.583	27.253	25.8479	26.6422	27.6571	27.4836	26.4278	26.7953	23.4776	22.6107	23.4017	22.9073	24.4359	22.934	24.2887	22.6018	23.0161	23.6362	23.8888	22.9491				+	1222 5aza2 20h_WT 5aza2 20h;1222 5aza2 4h_WT 5aza2 4h;1222 DMSO_WT DMSO				19	17	17	37.7	35.5	35.5	88.975	0
Q9Y230;M0R0Y3;Q9Y230-2;X6R2L4;M0R0Z0;M0QXZ7;M0QXI6;A0A1W2PS48	Q9Y230;M0R0Y3;Q9Y230-2;X6R2L4	RuvB-like 2	RUVBL2	+	0.23452	-0.42898	+	0.325992	0.479581	25.4267	24.9127	23.5676	24.0611	25.4654	25.2462	25.7564	25.1343	25.3092	25.4975	23.1129	25.7644	22.6998	22.4922	23.008	22.2427	23.6015	22.5351	24.4367	22.843	22.4976	22.3152	22.9395	22.7248				+	1222 5aza2 20h_WT 5aza2 20h;1222 5aza2 4h_WT 5aza2 4h;1222 DMSO_WT DMSO				10	10	10	28.3	28.3	28.3	51.156	0
Q9Y265;Q9Y265-2;E7ETR0;H7C4G5;J3QLR1	Q9Y265;Q9Y265-2;E7ETR0	RuvB-like 1	RUVBL1		0.0305145	-0.0751381		0.030609	0.0885792	26.0334	25.8762	23.521	26.4251	26.2782	26.1501	23.1586	26.9238	25.9224	26.1084	23.9495	26.1759	23.467	24.8545	23.552	22.7303	23.7908	23.3569	23.2737	23.7158	22.9131	24.1298	23.1013	22.2982				+	1222 DMSO_WT DMSO				13	13	11	42.8	42.8	35.3	50.227	0
Q9Y2L8;F8WBD4	Q9Y2L8	Zinc finger protein with KRAB and SCAN domains 5	ZKSCAN5	+	0.704432	-0.339056	+	0.0602216	0.0339446	25.5094	25.8499	26.3313	26.2843	26.0413	26.1896	26.6918	26.5442	26.0033	26.2859	26.4163	26.6255	23.2138	22.6881	22.5553	22.8029	23.4237	23.1409	23.0254	22.2713	23.9057	23.456	23.6374	23.7421				+	1222 5aza2 20h_WT 5aza2 20h;1222 5aza2 4h_WT 5aza2 4h;1222 DMSO_WT DMSO				13	13	12	18.5	18.5	17.6	96.902	0
Q9Y2X3;H7BZ72;F8WED0	Q9Y2X3	Nucleolar protein 58	NOP58	+	0.43208	0.648706	+	0.15042	0.230497	29.9631	29.8613	27.8055	29.0384	29.3881	29.1561	27.6781	28.7732	29.0279	29.2313	27.2468	28.5675	23.86	24.2034	23.4237	23.6264	23.133	23.4591	22.5712	24.1786	23.2548	23.0346	23.1537	23.2738				+	1222 5aza2 20h_WT 5aza2 20h;1222 5aza2 4h_WT 5aza2 4h;1222 DMSO_WT DMSO				32	32	32	52.2	52.2	52.2	59.578	0
Q9Y462;Q9Y462-3;Q9Y462-2	Q9Y462;Q9Y462-3;Q9Y462-2	Zinc finger protein 711	ZNF711	+	0.470325	0.643188		0.156857	-0.328033	25.9456	26.8714	26.9797	25.8121	26.0272	25.8637	23.6574	26.1755	26.3157	26.0713	24.1631	26.4859	22.4697	22.9309	25.7065	23.334	22.7397	23.1897	25.9404	23.1944	22.5949	23.3301	25.5399	22.9966					1222 5aza2 20h_WT 5aza2 20h				7	5	5	12.9	9.9	9.9	86.244	0
Q9Y4E5-2;Q9Y4E5;E9PH99;D6RIA1	Q9Y4E5-2;Q9Y4E5;E9PH99	Zinc finger protein 451	ZNF451	+	0.245345	0.308724	+	0.0864651	-0.159798	31.5895	31.3346	30.4134	31.1866	31.4587	31.4662	29.3844	30.3407	31.5555	31.541	29.7328	30.4598	27.4442	27.0181	26.9184	26.6963	27.0244	27.5384	26.7356	26.7595	27.4939	27.4812	26.5681	26.8064				+	1222 5aza2 20h_WT 5aza2 20h;1222 5aza2 4h_WT 5aza2 4h;1222 DMSO_WT DMSO				66	66	66	52.1	52.1	52.1	115.77	0
Q9Y4E5-4;D6RAS1	Q9Y4E5-4	Zinc finger protein 451	ZNF451	+	0.495666	0.240031	+	0.0980305	-0.0567865	26.914	27.2918	27.601	27.47	26.9822	26.6672	27.3054	27.1347	26.8763	26.7862	27.514	27.1401	23.731	22.9561	23.4882	23.799	23.0081	23.4702	23.777	22.8533	23.6578	22.5347	24.121	22.8769				+	1222 5aza2 20h_WT 5aza2 20h;1222 5aza2 4h_WT 5aza2 4h;1222 DMSO_WT DMSO				15	15	15	35.6	35.6	35.6	63.02	0
Q9Y4X4;Q9Y4X4-3;Q9Y4X4-2	Q9Y4X4;Q9Y4X4-3;Q9Y4X4-2	Krueppel-like factor 12	KLF12	+	1.01268	1.46662	+	0.326125	0.662266	25.9493	24.2715	26.4494	25.9201	26.199	23.4684	24.0718	25.6336	25.7422	23.5469	24.3169	23.1179	23.9781	23.9416	22.7048	23.4718	22.1613	22.6906	23.3394	23.0009	24.4063	23.3285	23.2317	22.5906					1222 5aza2 20h_WT 5aza2 20h;1222 5aza2 4h_WT 5aza2 4h				3	3	3	13.9	13.9	13.9	44.239	0
Q9Y6X9;Q9Y6X9-2;A0A6Q8PGC6;H7C1V1;Q86VD1-2;Q86VD1	Q9Y6X9;Q9Y6X9-2	MORC family CW-type zinc finger protein 2	MORC2	+	0.0542917	0.121668	+	0.000130228	0.000379562	25.6554	25.8996	24.1691	25.7343	26.4286	26.0809	23.3415	25.1221	26.1864	26.5568	23.686	24.5425	23.1611	23.7246	23.0789	22.6921	23.2634	22.5135	23.5177	22.4518	22.3438	23.7353	23.2001	23.3927				+	1222 5aza2 20h_WT 5aza2 20h;1222 5aza2 4h_WT 5aza2 4h;1222 DMSO_WT DMSO				20	20	20	25.5	25.5	25.5	117.82	0
R9R4D9;A0A2R8Y4D3;C9JTB0;A0A2R8YFR0	R9R4D9		IKZF1	+	1.49779	-0.930871	+	1.12968	-0.705849	30.1802	30.1979	29.4858	30.9078	30.7242	30.6691	29.573	30.7055	30.7609	31.31	31.4834	30.9408	26.1335	23.3114	28.8255	26.166	22.6661	27.7586	28.2542	26.4848	23.9516	23.1003	27.6534	26.1342				+	1222 5aza2 20h_WT 5aza2 20h;1222 5aza2 4h_WT 5aza2 4h;1222 DMSO_WT DMSO				17	5	5	46.3	14.2	14.2	30.031	0
S4R3H4	S4R3H4		ACIN1	+	0.110639	0.16105	+	0.000939928	-0.00166178	28.3348	28.4925	26.8686	27.9121	28.5506	28.2912	26.6204	27.4949	28.2849	28.3618	26.6486	27.6685	22.8245	23.1252	24.0093	23.6732	23.6044	22.0382	24.198	23.2172	23.6258	22.7299	22.9754	24.0173				+	1222 5aza2 20h_WT 5aza2 20h;1222 5aza2 4h_WT 5aza2 4h;1222 DMSO_WT DMSO				38	38	1	28.3	28.3	1.3	145.44	0
[truncated: 21 more columns]
